# Supplementary material for: Complete nucleotide sequence and annotation of the temperate corynephage ϕ16 genome
Source: Arch Virol. 2017 Apr 28;162(8):2489–92. doi: 10.1007/s00705-017-3383-4 (PMC5506516; doi:10.1007/s00705-017-3383-4)
Supplement: Supplementary file 2 — Supplementary material 1 (TXT 140 kb) [file 705_2017_3383_MOESM2_ESM.txt]

LOCUS       KY250482               58200 bp    DNA     linear   PHG 22-DEC-2016
DEFINITION  Corynebacterium phage phi16, complete genome.
ACCESSION   KY250482
VERSION     KY250482
KEYWORDS    .
SOURCE      Corynebacterium phage phi16
  ORGANISM  Corynebacterium phage phi16
            Viruses; dsDNA viruses, no RNA stage; Caudovirales; Siphoviridae.
REFERENCE   1  (bases 1 to 58200)
  AUTHORS   Lobanova,J.S., Gak,E.R., Andreeva,I.G., Rybak,K.V., Krylov,A.A. and
            Mashko,S.V.
  TITLE     Complete nucleotide sequence and annotation of the temperate
            corynephage phi16 genome
  JOURNAL   Unpublished
REFERENCE   2  (bases 1 to 58200)
  AUTHORS   Lobanova,J.S., Gak,E.R., Andreeva,I.G., Rybak,K.V., Krylov,A.A. and
            Mashko,S.V.
  TITLE     Direct Submission
  JOURNAL   Submitted (25-NOV-2016) Ajinomoto-Genetika Research Institute, 1-St
            Dorozhny Proezd, 1, Moscow 117545, Russian Federation
FEATURES             Location/Qualifiers
     source          1..58200
                     /organism="Corynebacterium phage phi16"
                     /mol_type="genomic DNA"
                     /host="Corynebacterium glutamicum ATCC 21792"
                     /db_xref="taxon:1927022"
     gene            204..1076
                     /locus_tag="phi16_gp001"
     CDS             204..1076
                     /locus_tag="phi16_gp001"
                     /note="ORF1"
                     /codon_start=1
                     /transl_table=11
                     /product="hypothetical protein"
                     /protein_id="APQ42506"
                     /translation="MLRTFPGRGHHLQESDDMTNSSIPLLSTSEINEATKDVLAVLES
                     YGIEANGTFKKHMNRLIDEVAHPKKSKLIERKSKALARFSKSAVAAHSIEDFDKNTYL
                     SGLTYGEFSLIDLIQATLDITGPSEVVIATWSSGFYDLEQAHAIKEDGRITKLRFVMD
                     SDRMSNGQADPHHVVSIFGEESIITARVHAKFVLIKNDDWNVVITSSMNLNKNLRVEQ
                     FEIVDDEVKFNLFADFVDIAFDEAPKNGDYGRTPMPMRGMADDPRTVKPVPGIARNTK
                     PISMDKMAMNKAAG"
     gene            1149..1379
                     /locus_tag="phi16_gp002"
     CDS             1149..1379
                     /locus_tag="phi16_gp002"
                     /note="ORF2"
                     /codon_start=1
                     /transl_table=11
                     /product="putative terminase small subunit"
                     /protein_id="APQ42507"
                     /translation="MHFDDQSDRLSKEQERLLDGRTLSPFDDEAEQMVASLTLRLKDA
                     RELHLAKKLHHRRFQRPPRRTPRAHYRKAGVR"
     gene            1495..3072
                     /locus_tag="phi16_gp003"
     CDS             1495..3072
                     /locus_tag="phi16_gp003"
                     /note="ORF3"
                     /codon_start=1
                     /transl_table=11
                     /product="putative terminase large subunit"
                     /protein_id="APQ42508"
                     /translation="MLSNPHLLGVQTPVISRVPEGDEARGNDAVAFAKFCGITLYPWQ
                     ELALRLMCTTDPKLLWVAREVLIIVARQNGKGEILIARELAGIFLFGEMSIFHTAHFL
                     DTAIDARDRLWEVLTANEELMYWFEDPENFPDYFPDKKAYFGVPKFGNTNGKESIRFP
                     NGAIIRFRTRTPKTGRGLSVDLLIFDECFDLMKETYAAISKLTRARANAQTIWISSPV
                     NKEEHRHGVIFSAKRWAAIDGARRTLMLEWSPEEHDDPFAPETWAKTNPSLVTEGPGS
                     QLADVEAEAATAKTNKDLLETFMVETLGKGNWYPRDGDVEEFSRVLEEEHVEGMTVQE
                     IKLKQLIGLSVVIDADPGRKMCSVALAGRRKDIAFGSVVYHGPMVTADVVAAVEQLRE
                     QVDPEQILVDPRNPAKVIADVLDRNGVQIEEISPRETKTAVAEFMQSQKDHTAFFLDT
                     EGHIEEAFNHAELKADGEGGLRWTKQHGVICQLTALTYALRAARGAENTVVTKPAPAF
                     RSRTIRSESPHISTVQF"
     gene            3082..4407
                     /locus_tag="phi16_gp004"
     CDS             3082..4407
                     /locus_tag="phi16_gp004"
                     /note="ORF4"
                     /codon_start=1
                     /transl_table=11
                     /product="putative portal protein"
                     /protein_id="APQ42509"
                     /translation="MATEKGYARDPNIGWRASDEDNWELRWPWSIRKYSKMAREDSQV
                     KSVIQAVTQPIMRTPWRIEENGADPKIVQTIAEDLNLPVKGREGTDPLSRSPRRVSWS
                     AHLKRALRWKLIYGHAYFEMVWDDATKTEDKLTHLRKLAPRHPDTIEEINVARDGGLE
                     FIRQFNIGGGLGKAPKIPVADLLVYRHDDDQDSWVGESMLRAAYKHWVLKDIYLRLEQ
                     IVLDRNGMGVAVMKLREGADDNEQADAEKIVNSVRSGAEGGAVLKSEESLSIEGVKGQ
                     LASPRAAIEYQDSQIARTALAHALNLDGGGGSYALAEVQMDLFFQSLNEIAQEMADVA
                     NQYLVREMVYKLTGNTKGPFPLIVFDRIESKRTYSAKDLADMKNAGLLFADPILESHI
                     RRSGELPPQQPREEWESNASSNIHVLARMFEQYPDDIGAILNALKEPAT"
     gene            4404..5567
                     /locus_tag="phi16_gp005"
     CDS             4404..5567
                     /locus_tag="phi16_gp005"
                     /note="ORF5"
                     /codon_start=1
                     /transl_table=11
                     /product="putative head maturation protease"
                     /protein_id="APQ42510"
                     /translation="MKRELSVKALSNSQAEVLIYDEIGQSFWGDSVDAKTFKQNIDSL
                     DVTHITVRVDSPGGDIFDGIAIMNALKNHPAKVTAYVDGLAASAASIITTGADEVVMS
                     EGSQMMIHDAWSWIEGDATTIRKKADLLDKISNDMAEIYSRKAGTPAEEWREAMQEET
                     WFTAKEAVAVGLADRHDAETTVEPDFAAFAGGKILAKFKYQGREKAPQPKLPPEKEPT
                     MTLKNDIAHMLGMTADAPTDEQIKAALAEVLEEQTESQEKAPEPTEEDNDLDENSVLV
                     NKDVWEDMKRRAAAADEITEKQKEELAAALIDEHGIRAGRLLGWQRDEWVAKAIENFD
                     KTKASLMKLADGTIPLAEKGRGGSDESLIEVGGSDDQDLLARAAAHNLFPDKY"
     gene            5580..5978
                     /locus_tag="phi16_gp006"
     CDS             5580..5978
                     /locus_tag="phi16_gp006"
                     /note="ORF6"
                     /codon_start=1
                     /transl_table=11
                     /product="hypothetical protein"
                     /protein_id="APQ42511"
                     /translation="MSNPSFTSGPITYDVAEDVNKFRFVEVTEAGVKHATAVGPVHGA
                     VAENGNADPEDNISLDSVKAARVGVRMAPETLPIEVVTGAEFVQGAAVFAGADGKAAA
                     TGTLQVGFAVRASSRGLVSVRLDAPVFPSA"
     gene            6000..6944
                     /locus_tag="phi16_gp007"
     CDS             6000..6944
                     /locus_tag="phi16_gp007"
                     /note="ORF7"
                     /codon_start=1
                     /transl_table=11
                     /product="putative major capsid protein"
                     /protein_id="APQ42512"
                     /translation="MTLQTSAYDEKTSAPTVDEMMKNPHFIPNRMKEQIESLDHETLF
                     FRNGGANSGIVGFTEAQAEDYNPEETEEIAEFGEIPIGFDEDKEPKRKVAYSVKTGQG
                     FRVSWEERNENKIDKVSQRMQANVRKVRKNSVTALEEAFKRAQIPELEITTPWNQGGN
                     IIEGIFDGINAVDGATDDDDPNLRFDYSADTILMNPLAEMPIMLSEEIQKYYIGNMAN
                     ENPVFKGMTSILIAGKLQIIRSKFITPGDMYIFERNAVGFYSDQLPLTATPLAQEHPG
                     DPSIGGRTMSWRSDIVRKRAIGIDNPKAIVKLKGVIEV"
     gene            6944..7306
                     /locus_tag="phi16_gp008"
     CDS             6944..7306
                     /locus_tag="phi16_gp008"
                     /note="ORF8"
                     /codon_start=1
                     /transl_table=11
                     /product="hypothetical protein"
                     /protein_id="APQ42513"
                     /translation="MKLKLKRHWRETNVKFHKLGAVIEVDDAIGQRLVNSGAAVEVLD
                     ENSAPDPADEAPKTATAAPDENSAPDPVDEAPKTATDDALPKPKKTDKLEVWQKYARS
                     QGRNPEGMTLADLKAAFA"
     gene            7330..7764
                     /locus_tag="phi16_gp009"
     CDS             7330..7764
                     /locus_tag="phi16_gp009"
                     /note="ORF9"
                     /codon_start=1
                     /transl_table=11
                     /product="hypothetical protein"
                     /protein_id="APQ42514"
                     /translation="MFVEIDDLSKILPESVLPLSDHNEAQVSIFLEKAEVIIRDEFLK
                     EGRDLDFEITKKPWLSRDAARVIEEMVAAAVMVRDSAGIESGSSGTGPVSDSVKYRDI
                     KVVNFAGPRLTDEMRRQLTLQVGARSVGKFPRPSRWPERSIW"
     gene            7761..8093
                     /locus_tag="phi16_gp010"
     CDS             7761..8093
                     /locus_tag="phi16_gp010"
                     /note="ORF10;
                     alternative start codon"
                     /codon_start=1
                     /transl_table=11
                     /product="hypothetical protein"
                     /protein_id="APQ42515"
                     /translation="MSETVFKEVCGSFNEESAKWEEGTKKPIPGCVIDTAGQSKINGE
                     DIADGNTDTLRILMAPTASLEEGDTLIVRGVPYIVKHIPFDYSIGRRPVLSRHRPKKL
                     VIAELRES"
     gene            8093..8392
                     /locus_tag="phi16_gp011"
     CDS             8093..8392
                     /locus_tag="phi16_gp011"
                     /note="ORF11"
                     /codon_start=1
                     /transl_table=11
                     /product="hypothetical protein"
                     /protein_id="APQ42516"
                     /translation="MAKTGKLTISLDSKRLMEWVAEAYKKDVEDASEELGELLRTKLP
                     DDVPVDVNHYIAENGRPVSVATIAHPSGLARQAKDGICTRSAAELGFKVTRTEDG"
     gene            8392..8805
                     /locus_tag="phi16_gp012"
     CDS             8392..8805
                     /locus_tag="phi16_gp012"
                     /note="ORF12"
                     /codon_start=1
                     /transl_table=11
                     /product="hypothetical protein"
                     /protein_id="APQ42517"
                     /translation="MYWFQQDAATLVRGKITQFLGDQGSRVHEIMPPKWTPRDGPIIT
                     VARDGPQSSQYPTNLELVRITARSGVLNVSQKIMTEIDAFLTTPGLHLLGFSVSKTLG
                     TPLIAGPDSKIGGYYASRVFAIGTTRKARKNGTNS"
     gene            8789..9484
                     /locus_tag="phi16_gp013"
     CDS             8789..9484
                     /locus_tag="phi16_gp013"
                     /note="ORF13"
                     /codon_start=1
                     /transl_table=11
                     /product="putative major tail protein"
                     /protein_id="APQ42518"
                     /translation="MALTRNPYWIADLEDRETFVSLAEDPKIGESGLFGDDWHSVGIE
                     TDDSAAALTRELTESTTIGAGYGVVSRSFKAGAVTSVVDALEENEIVDYIEWPDTARS
                     ADGKVLGRRHSNKVATMHVARVTVRNNGEVKIQVTRVKALLTISERPRADTAGGKTIN
                     IGYQPDADKFIFEDRYFKVQGGEVVEFTPKRFVPDAEITSDDQVQVGGAGATTADSAF
                     VPLDDSVTPPTGG"
     gene            9613..9978
                     /locus_tag="phi16_gp014"
     CDS             9613..9978
                     /locus_tag="phi16_gp014"
                     /note="ORF14"
                     /codon_start=1
                     /transl_table=11
                     /product="hypothetical protein"
                     /protein_id="APQ42519"
                     /translation="MAKSIDKTEVVRKTDEQLAAEEAKMHADAASAAEREALEIETVT
                     FTVDINGTDVEFTTPADILDCSDEVLEHFDNGKQYAAFMAIIGPEQKAKMRAAGSTGR
                     IVMNHVIPAWNEAMGVGED"
     gene            10014..10340
                     /locus_tag="phi16_gp015"
     CDS             10014..10340
                     /locus_tag="phi16_gp015"
                     /note="ORF15"
                     /codon_start=1
                     /transl_table=11
                     /product="hypothetical protein"
                     /protein_id="APQ42520"
                     /translation="MELDFVDLGFDLRDWWRPGGGSSQMTTRRVLLLVDGLPKTTSRF
                     WCTALEVDPLSDDQWLLSDIYTATTGKAHPIRTRKADREERRRIAEKKARIKRRDRRR
                     KKLWNL"
     gene            10387..16842
                     /locus_tag="phi16_gp016"
     CDS             10387..16842
                     /locus_tag="phi16_gp016"
                     /note="ORF16"
                     /codon_start=1
                     /transl_table=11
                     /product="putative tail tape measure protein"
                     /protein_id="APQ42521"
                     /translation="MSAVGFASIPVIPSLQGIARELEKTLVGPVQSAALKSGRDMENI
                     LATSAERASKKVASARKVEVAAAQSVADAEKQIQIQKSATEAASKKVEAAEQELNRTR
                     VTSRQNVEKAERSLAALRSSGKATADQLTDAENRVTAARLAEESAISKKEIALNNART
                     NSLKTTATLESNERSLAKAQREAKDAADNLVAAEKNASDAQDLLNREVNEGTGLLGKF
                     RQEVANAGGDLEGLGGKSESIGTRLMGGLKTMGTGALLGVGAQIGSTVTEGIGTAFSK
                     GFSRLASIEQAQTMLEGLGNSGAQVQSIMDSAMDSVSGTAFGFGEAASMAATFSGAGI
                     KESEELTRILSLVGDTAAITGSDFTEMGSIWTKVATGQKLQTTEMQQLMDRGLGVLPE
                     LQAHYGVTADEARKMVTEGKVSFEDFSEIMENMVGGSAALMGETFSGSAANMQAALGR
                     LGAKLLDPIYSNAPAIFGAIGEGVDRLGEHMAPLIEEFSTRFGPMIEDFASRLGPWLV
                     ETIDLTAEKLKESIQWIRENEEGLKTAAVVVGAAVATWKLWSAGIAINNARLIIGQKG
                     LLGYIATTKMATAATKLLNLATKANIFGLIVTGIAAAVAGLVWFFTKTETGREMWSKF
                     TTSIVDGWNWTTEKLGAGVQWIQDKFSAFTGWISDAWAGITSLFKGDFTAELRESFGV
                     EEDNPLIAGFLKAHEILTGIPKLITGIADILFRGDFTGMPFGLEEDSGLVNFFFTIRD
                     AAIKAGEIISAVWDGIVTVGKYAIAIISTIVITPLILYWNTLSSAVKLGYEKLILPTF
                     NAFAALGQWLWENALKPVFSGISTAWSVMGDSLAVGWAWIDENIIQPFIEGWDILGEK
                     VSTVLDWVAEKWQLTQDFLGLGWLWIDENMIQPFMAGLGWLGDRFAEVIAWIGEQWNL
                     AQMLLAAGWQWIDGNVFQLFRDGAQWVGDKFQQVVDGIGLAWETAKLVLYAGWLWIDQ
                     NVFSVFRLGVELMKSATETAMNGIGLAFDWLREKTATPINFVIREVYMGGIRQAWGAV
                     ARLVDVPELPEIQEIGGFAQGTARVPGARTRHDNMHMVSNDGRFGISLRGGEGVVVPE
                     VVDGLGEKTINDLNSVGLRSGAQGVRTYMEHFGGFSNGGIIDSMIGFVSKHFPQLQMT
                     SGWRFTDNGLHSRGQAADFSNQGQGGPSTPESRGLARAIYQNFPNQTEQLIHWKLDGW
                     ENLLSGRPFDYGAATNAQHTDHVHWGMLSPLNYDADELDLSGGGSGVFETITAMAKRL
                     WDGFIDKVPSFDGSGIIGDLPEAFLKKTAGTAWDYIKSLADKIMSASFFTGSSGAGAE
                     QWRDLARTALARFGYGEEYLDAMVKQIDIESSGDPNAINLWDENATVRGTPSRGLLQV
                     IEPTYRDVRNKFPDAFEGLPDDPTHPLTNLVAGIGALERDWGGPPGGRWPTRDGYHAG
                     GLAGSGQGWLKKTAIEPEFVLAPNETRALMSWLESYRAGATGSLPTIAISAPSWESFQ
                     DVMQSASDAAFELGNSLAGPFLDSTEEVVAALEKLEEARKKAAQGDEKITEAEKALTA
                     AQEELEEALNGTAETSTSNSRKLEDAEEKLAEAREAQAEVANKEHKDEAARAKASASA
                     AEKVADAEKKLARAREDEASQLEKDETKRAESIAKAEEKVAKAEQGIIDAREEAIESA
                     EEVAKAERAVAAARLQALGRVVTATMGSISTLLDGFASLAGAMAEMAAQMTETEDQIR
                     SLRVESAAAEIARLRAAAAMVQAETDLEKARTGGAKTTRRIGDTSVEALGKALLKFRE
                     TGVLSVEMIADAVNSGTAESSERITETQEDIRQAMIAAEIAALDYLEASINAQHVTEM
                     QRILTAQLMAQQAAMYGLGQSQFTALELLVQGIVSLVGGVAKIAGAVFTVIAAFATGG
                     PAGILAAIAAIPVVLDGVSNIVQGATKVRDNWDEGSQAFNQLAPEAKVEVILGAIGSV
                     APVVAGAAATWATGDVQYLLTGIDAMGESTKIVAQHMEDMVTYKFDRINAHYDEMIEA
                     QKEATQAQLDQIAIFRSALELMASTTDQDILDQIDIDSLLDSVRGISGRDQTAELVEA
                     EREAAIQRESTGAEVVAIREKMDTPTVVNVSIAPGTAYSADEVEAILRDMSSKIDGLK
                     IQFNEQNSTSASVKVNARR"
     gene            16852..17619
                     /locus_tag="phi16_gp017"
     CDS             16852..17619
                     /locus_tag="phi16_gp017"
                     /note="ORF17"
                     /codon_start=1
                     /transl_table=11
                     /product="hypothetical protein"
                     /protein_id="APQ42522"
                     /translation="MEVKVVSWDGTTFDLTTNNLPRVQLDAGGINSLKGALTISADSR
                     LGRAGQTRRRVKIPSFSGSLSGRIVAESEEERIRLVSAWRRAFHWNKPSTIWLTPTAG
                     KDVFCHAVYSSPLDIPAQDLRDLEEVPFSWALDVDDGVWWDSPQTGTGNVTVTNWGDD
                     YICPSVVWKGSSQKVTLPSGAVISLPNVSLQQPRRLLLDDEESLMVFDLDGNEDRSLW
                     PIDTAFAEGVPPLESREYVTTANATLEWAVPVLDPWR"
     gene            17623..18507
                     /locus_tag="phi16_gp018"
     CDS             17623..18507
                     /locus_tag="phi16_gp018"
                     /note="ORF18;
                     alternative start codon"
                     /codon_start=1
                     /transl_table=11
                     /product="hypothetical protein"
                     /protein_id="APQ42523"
                     /translation="MTLFDWETHRLHRLQKIKDEGMWIGLLNEDGIPICDMPPATAMN
                     APATRLEPGSFTMTVPLVGKNGTTHRVADELIADGISTDSTGALVPDLRYTRFISFER
                     EGETRDSRRTFKVGFPKSDGSTRFGPETMTLDGMSELDLLGGLIAPSDPDTWDNVWIL
                     SDRDWAGPWSKERWISDIKTAAVATGFTLSGPAESTIRELISRSLAACYRIDGITSVE
                     LHPIRVSPLGTGLASPNVVLRPSDDTILNTVVNHAAAAGVRISAHMWMPGDTWQHGIP
                     GLSLPTVVVFVEQMVGVN"
     gene            18509..19348
                     /locus_tag="phi16_gp019"
     CDS             18509..19348
                     /locus_tag="phi16_gp019"
                     /note="ORF19;
                     alternative start codon"
                     /codon_start=1
                     /transl_table=11
                     /product="hypothetical protein"
                     /protein_id="APQ42524"
                     /translation="MVTLIADGGSLTTARQTANYVFGSWQVSAPDGIEQIVPDETRNN
                     GYIYRPDDAPRGRFDLAFVRQDATIELNYITAEGETSGRSDVELQMEAGQERSKGRVL
                     VEHEISASGLGRLRPGVDINLYDIVTVSFWGMLIDLPVTALDWTEEGVKLRVGGQLIH
                     DPEMLRSLTSEVVQQLDAERRRSEKETAQLAAQAVTDRQQTQQISQIASSASSTANGL
                     VTVTDKQTQNLGVTYEMLLGLRNFAGEMYEWRNGQLTDTQFRMAMLERRTYFQNTLNT
                     WYT"
     gene            19360..20547
                     /locus_tag="phi16_gp020"
     CDS             19360..20547
                     /locus_tag="phi16_gp020"
                     /note="ORF20"
                     /codon_start=1
                     /transl_table=11
                     /product="putative tail fiber protein"
                     /protein_id="APQ42525"
                     /translation="MTLVSGLLSTVTTEASAVTQVEISINTHRTTGTGLMTAEQKMVA
                     VTGGNFSSQIAPGNAAIALIIAGRKSAPIPILVDDVDTQTLAQVIDAARLATGETQES
                     LAAFVQQVLAVRQEVLGVADDVTTEKNAALSGISTLRDSALGAINNASGGSLTQINTA
                     RSDALNQINQNSASALTDVGTAKNTALTEIGMEVARAEDAADRAESAVNDGVGDGSVT
                     LAKLAQDVKDQIGAKAEMSEVEQALEAKPDPDTVAMMISQAIAGLVGSAPQALDTVYE
                     LAAYLTDPGVASGLVQQLAGKAPTSHDHTMAQISNLPTVTASATGSALVQRWSTGQIS
                     VPTTPDNASAASSKAYIDLEAGKRILKSGTAATVWSGTQAQYDALTNAVKNAAGFIAV
                     ITA"
     gene            20544..20888
                     /locus_tag="phi16_gp021"
     CDS             20544..20888
                     /locus_tag="phi16_gp021"
                     /note="ORF21"
                     /codon_start=1
                     /transl_table=11
                     /product="hypothetical protein"
                     /protein_id="APQ42526"
                     /translation="MSLKIGGADPTKIMVGGVSAIKIMMGTGTNAVQAWAAARRVIIS
                     TRPLNTEWLYSGATGDTEILSFTAYSRIRFSVPVKCDRAVSGWTAGVTIPAEENITAL
                     VKDTTYTFTEAL"
     gene            20936..22357
                     /locus_tag="phi16_gp022"
     CDS             20936..22357
                     /locus_tag="phi16_gp022"
                     /note="ORF22"
                     /codon_start=1
                     /transl_table=11
                     /product="putative lysin"
                     /protein_id="APQ42527"
                     /translation="MATMPVKKGFYVTSGFGPRWGTTHYGTDFGVDGGSGGHPIFAIK
                     SGTVTASGPASGFGQWINVDHPASDGGGLSVYGHIIPEVRVGDQVVEGQRIGRINPDQ
                     NTNGGVAPHLHLEFHRSVWSPPGGDRLDPMKTVLAGADWPGDAPSNSSAKPETGKVKN
                     IFGVDISNHQNGILAELIGAEGFEFCIIKATEGTWKDPILHSHLADVRKNSGMQVGAY
                     VYVRGETSPEAHAIALHEHLNDTSVPVALDIEHNSGSNPDHWRAIKTAIEARGYRVIL
                     TYLPEWYWSQVGQPNLAGLPPLWASRYVGTTPGVASVLYSTAGRRGWQGYGGLEVAMW
                     QFTDRAQVAGQKIDANVFEGTEKQLRALFHGDTPEIEEEFDMSAVQEIKDYIDTRLTG
                     PVGTDVKDIRQQITGGRDSIPGDLKASYPGWDLGQLVRAAREKEFTGLTMMEILAVNI
                     AGNDDDFRAARVAAGTEEAGNAE"
     gene            22347..22589
                     /locus_tag="phi16_gp023"
     CDS             22347..22589
                     /locus_tag="phi16_gp023"
                     /note="ORF23"
                     /codon_start=1
                     /transl_table=11
                     /product="putative holin"
                     /protein_id="APQ42605"
                     /translation="MLNKSFWKDLTERAIKTFAQTLLAVLAVGVPVWEMEWVSALGIA
                     AGATVLSVLTSVASAGAGSHTTASLVGTPGRHRAGE"
     gene            22589..23095
                     /locus_tag="phi16_gp024"
     CDS             22589..23095
                     /locus_tag="phi16_gp024"
                     /note="ORF24"
                     /codon_start=1
                     /transl_table=11
                     /product="hypothetical protein"
                     /protein_id="APQ42528"
                     /translation="MVEAHTVQEVPSQLEIDLQPPPEAGISPWVLLVVMPLAIAAVKV
                     WEKWVPSKTDHTETVAKVYQDQTATLSNQVKTFSEQISSMQNRLDKVERMLAQERLSR
                     NTAEDIALKLISMLEENVHQWNIRLAAREKNDPEKKLTWVPDPPPHILDLTTVQKYRE
                     MIQNYDPT"
     gene            complement(23117..23623)
                     /locus_tag="phi16_gp025"
     CDS             complement(23117..23623)
                     /locus_tag="phi16_gp025"
                     /note="ORF25"
                     /codon_start=1
                     /transl_table=11
                     /product="hypothetical protein"
                     /protein_id="APQ42529"
                     /translation="MKLDDTQVSFIEKRLEATHTTTDLDLYSEITEEQLEALRQEIYG
                     FKKPWHGVELEFRTKDTMLALIFMLATDTVFYRDYEEQCLWATVITKNQEHRANFNDA
                     MAGLDKRENIAVELARILGIDLYELNTEVDEAYRHMDPEHKTRNQSWDVDGMNAYLRR
                     IGKAPTDQ"
     gene            complement(23841..24170)
                     /locus_tag="phi16_gp026"
     CDS             complement(23841..24170)
                     /locus_tag="phi16_gp026"
                     /note="ORF26"
                     /codon_start=1
                     /transl_table=11
                     /product="hypothetical protein"
                     /protein_id="APQ42530"
                     /translation="MSTLQDIRKEILAGTEFNHSDDHDPNVSGVTIVDSFIAEVDDRI
                     IDFWITEIETNENGDAEKIRVEMWEGEDLLGSRTLNPGGYGLDYLPKIAAKTASQWLA
                     DHLADEA"
     gene            complement(24199..24498)
                     /locus_tag="phi16_gp027"
     CDS             complement(24199..24498)
                     /locus_tag="phi16_gp027"
                     /note="ORF27"
                     /codon_start=1
                     /transl_table=11
                     /product="hypothetical protein"
                     /protein_id="APQ42531"
                     /translation="MTTQAIATIIWNNDSDNLIESHEMIRDDNGNDTIAKIVTSTGHI
                     AAVGTEEDAEGEYLTYSIYAPGDETMTDGPITTDGFEITSEEDAADHLAEILSKF"
     gene            complement(24604..25491)
                     /locus_tag="phi16_gp028"
     CDS             complement(24604..25491)
                     /locus_tag="phi16_gp028"
                     /note="ORF28"
                     /codon_start=1
                     /transl_table=11
                     /product="hypothetical protein"
                     /protein_id="APQ42606"
                     /translation="MEALNPIPPGREHWVVSPETAAAEWIGGFPKGTRASYGPILRKW
                     LWWCQDSHLDAWSASRIHIEQWLQDMKPHAGRQAATIVCGFYRDAHGRGFTKTDLAWG
                     VRRPKAGRHRAGTYATPQEMQRMVNISKSLPPDDQAVMMILLLTGSRISETCEINIGD
                     VEDEGRVLRMVLRRKGHHIDALTMPPTITDVVRRLMKKRSTGALLRVDGRRMTPAYVR
                     GLVSMVAEMAECEQKISPHSLRRSFVTFARDLGVDDRDIMAMTGHSDASMIDYYDRGR
                     RQRDGLASFTVDEALKDVT"
     gene            complement(25479..26357)
                     /locus_tag="phi16_gp029"
     CDS             complement(25479..26357)
                     /locus_tag="phi16_gp029"
                     /note="ORF29"
                     /codon_start=1
                     /transl_table=11
                     /product="hypothetical protein"
                     /protein_id="APQ42532"
                     /translation="MLQPIPAWMLPEIRTIIHKANDRIPYHHRGTDLTQNHTASLPKA
                     SLWWASQDMTKLARSAADTLPAWTPDIVRPEPIGFMLWQEPIGRIDRKAPGYTEYGRP
                     AEATLSDADVYAVHWSIINGYFTLTFYGSVDTKEQRDRTHPVYKNIYEIGVFTTVASH
                     NFHPAENELLDQEVNRILHVIGASWLLMQQPTVATMRKAKPKGSGSGKKNKPKPGDSV
                     QIIDLRRLATKRSEEPSHDGPPREYSHRWLVRGHWRQQRVGPGRRYVKPVYVAPHIKG
                     PEDAPIKEGRVSAWRR"
     gene            complement(26360..27037)
                     /locus_tag="phi16_gp030"
     CDS             complement(26360..27037)
                     /locus_tag="phi16_gp030"
                     /note="ORF30"
                     /codon_start=1
                     /transl_table=11
                     /product="hypothetical protein"
                     /protein_id="APQ42533"
                     /translation="MTIYTLTSTVKNDRSETITGTLEDIRTRLLNEAFKWGWYISSTW
                     KAWEDDSLEPEEDEIIVNPDLSTGSLKEFASDIWDMPAKHIRVEEEPNAMDLQSVSAF
                     IAGKLKLDPKATEKIAEEYLAQAEQLDGTKINREALNQDDIDFLTETITYAQKAGDLG
                     RGVVQQLEEVVQELDEASEQAKNLTKERDNLIFQALGEGVSVSELANLTKRTQSWIRQ
                     FRAKKAS"
     gene            complement(27099..27386)
                     /locus_tag="phi16_gp031"
     CDS             complement(27099..27386)
                     /locus_tag="phi16_gp031"
                     /note="ORF31"
                     /codon_start=1
                     /transl_table=11
                     /product="hypothetical protein"
                     /protein_id="APQ42534"
                     /translation="MTISDITTSQELSTFAWNLGIFASADEKFAGTNEAVYALIAEDG
                     RIIEIEFDADENEMLWTDYLTAGEREEAAYNEQGVVEASQIESFLRTWSAA"
     gene            complement(27563..27709)
                     /locus_tag="phi16_gp032"
     CDS             complement(27563..27709)
                     /locus_tag="phi16_gp032"
                     /note="ORF32"
                     /codon_start=1
                     /transl_table=11
                     /product="hypothetical protein"
                     /protein_id="APQ42535"
                     /translation="MWAAKRFAGKLRAKRLARRELFDALVAELDPEPLLDLADLAAVV
                     IFEE"
     gene            complement(27843..29084)
                     /locus_tag="phi16_gp033"
     CDS             complement(27843..29084)
                     /locus_tag="phi16_gp033"
                     /note="ORF33"
                     /codon_start=1
                     /transl_table=11
                     /product="integrase"
                     /protein_id="APQ42536"
                     /translation="MGVQRRPKKGSAQDKGQKPRWVGRYRDHSGKEYSKTFHTEKEAK
                     AWVGEKERSLRRGEWVSPEDEATTLLDLAKEWKDEATKPNTIANRKALVDNLGKLGGI
                     PLNKIIPGDISAWNRTLLEGRPWKDGKPMSSSTVAVMTGQVAGLLNRAHQDRILTHIP
                     RISAPKAPPKMAVSRQDLATPQELAQILDLAHEGKKRKTGAPTPPRIWLEHMIQVALG
                     TGMRVSEIGALFPEDLDVLKLQLSVVRQVLPGGRKTGPLKTERPRTIPIPKSVSDILE
                     SRIKDLNVGPGEPIFPYTGESKFEDRIYHDRNSTGRTLARIIEVLEMREITFHDFRHY
                     YASVLIAEGAAVADVQEALGHANASTTLNTYTHLFGNHDERTRAAANSAVDYVRAARG
                     QITASEAGDQLDKKRRARSQA"
     gene            complement(29203..29745)
                     /locus_tag="phi16_gp034"
     CDS             complement(29203..29745)
                     /locus_tag="phi16_gp034"
                     /note="ORF34"
                     /codon_start=1
                     /transl_table=11
                     /product="putative super infection exclusion protein"
                     /protein_id="APQ42537"
                     /translation="MTTPQNPAQQPMHQDPTQKPKKKGGCMKWGGIGVGAIILIAIGS
                     SLAGGGDDNDTTAAPSSISAPAEAGADPGIVEEAAVDEVPTEYRSALKKAESYIRTMP
                     MSKDGLYDQLTSEFDQFSPESAQYAVDTVEANWNELALKKAQSYQETMSMSPAAIYDQ
                     LVSQFEKFTPEQAQYALDNL"
     gene            complement(29759..30133)
                     /locus_tag="phi16_gp035"
     CDS             complement(29759..30133)
                     /locus_tag="phi16_gp035"
                     /note="ORF35;
                     alternative start codon"
                     /codon_start=1
                     /transl_table=11
                     /product="putative metallo-endopeptidase"
                     /protein_id="APQ42538"
                     /translation="MDLDKIAELFGVHVIETYDLHPEWDGMYLHHRRLILLRKGLDPW
                     KKRSIFAHELGHAFYRDETHGDTRLEKRANEYAALLLISKDEYRAAELLHGPHPGAIA
                     HELGVTPDVVNTWRDIYIRALT"
     gene            complement(30143..30700)
                     /locus_tag="phi16_gp036"
     CDS             complement(30143..30700)
                     /locus_tag="phi16_gp036"
                     /note="ORF36; putative DNA-binding protein
                     (transcriptional regulator)"
                     /codon_start=1
                     /transl_table=11
                     /product="putative DNA-binding protein"
                     /protein_id="APQ42539"
                     /translation="MQVLHYLLSDDKIHHMDIGTWLDHLIGDDSRRNAAKKIGLDNST
                     ISRQLSRHHTLSPEVVIALCRAYDYPPVDGLVETGHLKDHEVKGVGVKAALKYATNKD
                     LHDEMIDRVDPDATGNFDIEAVEYFQGTEGEITPNFSNVTSLHSSHVAPLSDDEIADA
                     IREANEMPQAAHTDDGIEYTEPESP"
     gene            30825..31070
                     /locus_tag="phi16_gp037"
     CDS             30825..31070
                     /locus_tag="phi16_gp037"
                     /note="ORF37"
                     /codon_start=1
                     /transl_table=11
                     /product="hypothetical protein"
                     /protein_id="APQ42540"
                     /translation="MQKIRLRQGVIEKIKLDRNLESDFQVAAILGVTAEEVDRMRHGA
                     AISSIMAAHVAVIQGSGFNLSPWVEYIPAHPHQKQAA"
     gene            31103..31348
                     /locus_tag="phi16_gp038"
     CDS             31103..31348
                     /locus_tag="phi16_gp038"
                     /note="ORF38"
                     /codon_start=1
                     /transl_table=11
                     /product="hypothetical protein"
                     /protein_id="APQ42541"
                     /translation="MHSETTKKNPTTAAQLDAQIEELMEFAQFVGECFDSIALDEVGH
                     QRDRLTKEEDRQVMSLLFFIPRITRLIGEATKRRAEL"
     gene            31402..31551
                     /locus_tag="phi16_gp039"
     CDS             31402..31551
                     /locus_tag="phi16_gp039"
                     /note="ORF39"
                     /codon_start=1
                     /transl_table=11
                     /product="hypothetical protein"
                     /protein_id="APQ42542"
                     /translation="MDLWLKAFRTPDGLIKLRHTPIEIAQFKVLSESLSQVQEELSSL
                     AGLKV"
     gene            31618..31866
                     /locus_tag="phi16_gp040"
     CDS             31618..31866
                     /locus_tag="phi16_gp040"
                     /note="ORF40"
                     /codon_start=1
                     /transl_table=11
                     /product="hypothetical protein"
                     /protein_id="APQ42543"
                     /translation="MPISELIQHAQKFAIDNGTTISLPRARKVALAIKKRMDKFVVQA
                     ETPDEYRSITHSDITGETAVNNILRELLSSDTTGRAGK"
     gene            31884..32123
                     /locus_tag="phi16_gp041"
     CDS             31884..32123
                     /locus_tag="phi16_gp041"
                     /note="ORF41"
                     /codon_start=1
                     /transl_table=11
                     /product="hypothetical protein"
                     /protein_id="APQ42544"
                     /translation="MNIDDIDQGNVLDGSPLLIDPHYDATFITISDREENPLILALST
                     EDLKVFHDAYVDRIRIDAGDVLIEPHPEVEDDSDN"
     gene            32107..33042
                     /locus_tag="phi16_gp042"
     CDS             32107..33042
                     /locus_tag="phi16_gp042"
                     /note="ORF42"
                     /codon_start=1
                     /transl_table=11
                     /product="putative parB-like nuclease domain protein"
                     /protein_id="APQ42545"
                     /translation="MTLTIKGNHPYADTFPMASDEELDELTASVSTVGLIHPIVLTPD
                     GLVLDGRNRLEACRRAEVEPTFEVREGDDDEYKEFVIGVNTTGRRESMTVQIAAAAAA
                     LVLGHEKRKNGRWVRNTHNGQSSDMEGGTLKALQRCGLVLDVLGPAHLEEVRDGAASL
                     NSKHEEARREKERLENIERERMQLAERQQREEEAAREFFSTNNEAGLWLADRPNQHKT
                     LYAAFKQYEAENEEVRLEEERKRREEEQKQRDHLDTIKREAERLKQFLYGYGQAWSMR
                     EHPYREEVLAQLDQSARNRFTTIEKEISWPSVKHN"
     gene            33018..33581
                     /locus_tag="phi16_gp043"
     CDS             33018..33581
                     /locus_tag="phi16_gp043"
                     /note="ORF43"
                     /codon_start=1
                     /transl_table=11
                     /product="hypothetical protein"
                     /protein_id="APQ42546"
                     /translation="MAISETQLKEKFIQHVDSQLDRHRIDSYSPGDKWLDDVVDTIDT
                     RHLSDKEIRRLYVSTVVKKREAEATKSVTNLFKRMAESGQRPLDWFQYSSKPMAYTIQ
                     VPNKDGDLVNRERRVALRAATSEDFLAWALWREEQAKKSYDAEMKNIDVARGLAHEME
                     LGGFRTFTDYGYAVLSKPVDVPENQVL"
     gene            33954..34889
                     /locus_tag="phi16_gp044"
     CDS             33954..34889
                     /locus_tag="phi16_gp044"
                     /note="ORF44"
                     /codon_start=1
                     /transl_table=11
                     /product="hypothetical protein"
                     /protein_id="APQ42547"
                     /translation="MRLQDMPVLDRMYPGANYIPLGFTQLKSRTVCSDLFHTLSEFKR
                     FKLDDGMRIQTPKGLWDPKKLFGHLMLPFPKVWIEWENRREDSPGSGICTPWPMAAAC
                     VHKSELVPFMLQLFGATANDPDTPNVPPSVRYKFLESGAWTMFLFEATSGIPRLMPGC
                     LTIQLDESGLFLGIGGNGANVFGTNLEEKTSALTDLGWDALSAIGWLNCKNVTTEEND
                     RSMNVKKRRRPNRDRAATLNFHTINLPGRANSGGKINDSKSGSTALHMARGHFKTFTE
                     DAPLMGKHVGTYWWGWQVRGNPRNGVAVTDYRVSA"
     gene            34958..35098
                     /locus_tag="phi16_gp045"
     CDS             34958..35098
                     /locus_tag="phi16_gp045"
                     /note="ORF45"
                     /codon_start=1
                     /transl_table=11
                     /product="hypothetical protein"
                     /protein_id="APQ42548"
                     /translation="MTNATQQRPIMKAQDSKKRHQFKKDSTPMAYEALQIVRRIKQEK
                     AQ"
     gene            35095..35295
                     /locus_tag="phi16_gp046"
     CDS             35095..35295
                     /locus_tag="phi16_gp046"
                     /note="ORF46"
                     /codon_start=1
                     /transl_table=11
                     /product="hypothetical protein"
                     /protein_id="APQ42549"
                     /translation="MKLLKKWTHEEVLECMILGKTAVRAAGHSENLHLIAITNGGILV
                     KSESKSMPVDVMMHQILGIDYE"
     gene            35288..35467
                     /locus_tag="phi16_gp047"
     CDS             35288..35467
                     /locus_tag="phi16_gp047"
                     /note="ORF47"
                     /codon_start=1
                     /transl_table=11
                     /product="excisionase"
                     /protein_id="APQ42550"
                     /translation="MSESKTYTVKEAAGVLGMKESTLYEQLRKGKAEDLKPFRLGGWR
                     IPRRTVDAKANGLAA"
     gene            35491..35859
                     /locus_tag="phi16_gp048"
     CDS             35491..35859
                     /locus_tag="phi16_gp048"
                     /note="ORF48"
                     /codon_start=1
                     /transl_table=11
                     /product="hypothetical protein"
                     /protein_id="APQ42551"
                     /translation="MSENVDEKTVNLDFADFLDELDRGRVVTELGEKMLEVIAGVKQS
                     GKAGALTLQITAGWDKKATMLRIGTKINAKVPQLDRGESLFFVDKDGKPSKDHPSQLQ
                     IVDRNAEVIDYSEPRFKKNQ"
     gene            35874..36734
                     /locus_tag="phi16_gp049"
     CDS             35874..36734
                     /locus_tag="phi16_gp049"
                     /note="ORF49"
                     /codon_start=1
                     /transl_table=11
                     /product="hypothetical protein"
                     /protein_id="APQ42552"
                     /translation="MSYINENNDGTENGVVAELASMTAQRSEEIIAGSEDTVVAPIAV
                     HSTVYKHDERLDFRTHEKFLEEPARRRGITRVRSVESLVKLENRYVQDQSITFTDLEK
                     RTITTVIDFDCWKVDRISYSTDYHPDFKEWLRLNDQWMSQLQFAEMLQDLRHTIVEPR
                     AADVMQIARTFTATRTANFESGVRTQNGDVQFSYVEETRANSASLVEIPETIILNLPI
                     YRDSTNPVQVHLDFRYNAAKDGLKLGFRIMNVDHLLEGAWDALVEQASEGLKSMIVEG
                     PAPEAVQPWE"
     gene            36725..36907
                     /locus_tag="phi16_gp050"
     CDS             36725..36907
                     /locus_tag="phi16_gp050"
                     /note="ORF50"
                     /codon_start=1
                     /transl_table=11
                     /product="hypothetical protein"
                     /protein_id="APQ42553"
                     /translation="MGVDRELLDLAIAVDVFKPSLEDDVDRYFPAAMKFMVFAYGFAF
                     VACGVMAGVLIHDGWI"
     gene            36894..37271
                     /locus_tag="phi16_gp051"
     CDS             36894..37271
                     /locus_tag="phi16_gp051"
                     /note="ORF51"
                     /codon_start=1
                     /transl_table=11
                     /product="hypothetical protein"
                     /protein_id="APQ42554"
                     /translation="MDGSDYDRPLDPVEVERRIRITADRIEDGVGKVKRANISAKDSE
                     RLYRLEKARIKDFYRGQGLSHADAETKATLETAEYLEERDHNQAAYEYARDYLYGLKD
                     MLSSLQTQAKGLSAAYPMAGRGL"
     gene            37268..37639
                     /locus_tag="phi16_gp052"
     CDS             37268..37639
                     /locus_tag="phi16_gp052"
                     /note="ORF52"
                     /codon_start=1
                     /transl_table=11
                     /product="putative HNH endonuclease domain protein"
                     /protein_id="APQ42555"
                     /translation="MSKKTKQIPKRVVAQVEARSGGNCEILLTGIGCTMRGEHRHHRK
                     ISGREHTIENLLDVCHVCHTYIHAHPALSYASGWLVKMNYEPENVTVIRRSSEVKLFP
                     DGRFEHVGDDRGLLDSEEVFG"
     gene            37656..38045
                     /locus_tag="phi16_gp053"
     CDS             37656..38045
                     /locus_tag="phi16_gp053"
                     /note="ORF53"
                     /codon_start=1
                     /transl_table=11
                     /product="hypothetical protein"
                     /protein_id="APQ42556"
                     /translation="MWTHPESKTGLDSEFVELIDVWKEDTGESELATIMWCDFGDHLG
                     RVVSGPHVYVQGVPFEKARPVVIKSRFGPVDWWTLRTNFRPLEIIERPVNFLPDQPER
                     VIEPEPTAKSIPDPPAESLGDQFILPI"
     gene            38056..38187
                     /locus_tag="phi16_gp054"
     CDS             38056..38187
                     /locus_tag="phi16_gp054"
                     /note="ORF54;
                     alternative start codon"
                     /codon_start=1
                     /transl_table=11
                     /product="hypothetical protein"
                     /protein_id="APQ42557"
                     /translation="MAHSFEARDDLKAWLQHKGVEKFTVKFLDAILDLFQSLEKEDS"
     gene            38184..38516
                     /locus_tag="phi16_gp055"
     CDS             38184..38516
                     /locus_tag="phi16_gp055"
                     /note="ORF55"
                     /codon_start=1
                     /transl_table=11
                     /product="hypothetical protein"
                     /protein_id="APQ42558"
                     /translation="MSIGIRALPTPPNTRHAEVVYYIGAIGLGIVRIGKTVNLSQMMR
                     KIKAFSPGVNPVLLAWEYGGTTLLHKREESFNRDSRVASGWYALTPEINKWILHLGSD
                     QPNFPEQI"
     gene            38533..39390
                     /locus_tag="phi16_gp056"
     CDS             38533..39390
                     /locus_tag="phi16_gp056"
                     /note="ORF56"
                     /codon_start=1
                     /transl_table=11
                     /product="putative transcriptional regulator"
                     /protein_id="APQ42559"
                     /translation="MSISIQGQTGWLSIPNGLGRSRLPYSTLALLINLLTHSAGFNAS
                     YSTIKEQTGMAPTTIAKALDNLEKLGLITVKKVDGDGGKFASNHYIFHADNLWKIDAD
                     FVAERLKKDSPSPKNGAVETETTAPENGVVTAPENGVAPLQKMDTKNDQGEITKNDQP
                     PVVPQGGQPPKKSNSRGERLPEKWMPDQRVIDAMKQENPHVDLEREHSKFTDHWNASS
                     GANSRKRDWNAAWRLWIRRAAEQTPARSHNGRSSGFGNDPRHWLGQQPQPTQDFSTGH
                     TVIDDESLF"
     gene            39400..39909
                     /locus_tag="phi16_gp057"
     CDS             39400..39909
                     /locus_tag="phi16_gp057"
                     /note="ORF57"
                     /codon_start=1
                     /transl_table=11
                     /product="hypothetical protein"
                     /protein_id="APQ42560"
                     /translation="MNQQDIPNYNADGSINYPGVAAKVLASCKTIDKYFPNPEINPVT
                     GKTTADAWAMIFAKRPDYPPGLWFAAVVSFYGSEDAAEGAKPGVQDIVRHARIQSDKE
                     PFKSELRAIRARRVEERDRMLALGRAKQAALPKPPPTVEVDSMASFSSAAKEIITRAR
                     MQHGEEGSF"
     gene            39910..40470
                     /locus_tag="phi16_gp058"
     CDS             39910..40470
                     /locus_tag="phi16_gp058"
                     /note="ORF58"
                     /codon_start=1
                     /transl_table=11
                     /product="putative single-stranded DNA-binding protein"
                     /protein_id="APQ42561"
                     /translation="MAIGDTPITVVGNLVASPELRFTPSGAAVADFRIASTPKVFNRN
                     TNQWEDGEPLFLKVNVWRKQAENVAESLEKGMQAIVVGKLQQRQYETREGEKRSSYEI
                     LADYVGPALTFAYANVVRNPREQSTQYSNSRQANAAQSGGFSNQGQGGFGGNQSQAAP
                     DNDPWNSAPPAGLGGFAGPDDSEPPF"
     gene            40480..40746
                     /locus_tag="phi16_gp059"
     CDS             40480..40746
                     /locus_tag="phi16_gp059"
                     /note="ORF59"
                     /codon_start=1
                     /transl_table=11
                     /product="hypothetical protein"
                     /protein_id="APQ42562"
                     /translation="MANNPYLTPETKFKDEGITQEAKNAWDRFYSIHQRMKRWTRQGL
                     AEKVQTSMWKWEKFSQQAWAYGWEVPDHFDPFVRLKFKHRRTAR"
     gene            40743..41069
                     /locus_tag="phi16_gp060"
     CDS             40743..41069
                     /locus_tag="phi16_gp060"
                     /note="ORF60"
                     /codon_start=1
                     /transl_table=11
                     /product="hypothetical protein"
                     /protein_id="APQ42563"
                     /translation="MTDLVTASVYVENLHIFIGHRIWSKPESMGYATYGYHPLVDVIT
                     EETGSMYYPVRIKAVIEYEGEHHEVNTPQACTVQNIKKDQCTSIDYDGKKWWQWNPPA
                     QQLSIF"
     gene            41114..41509
                     /locus_tag="phi16_gp061"
     CDS             41114..41509
                     /locus_tag="phi16_gp061"
                     /note="ORF61;
                     alternative start codon"
                     /codon_start=1
                     /transl_table=11
                     /product="hypothetical protein"
                     /protein_id="APQ42564"
                     /translation="MNKEKLEKAVEWANMVVNPDKSTSDPFDPVWIEKVTEGGKAAAE
                     FILEKHEFESRIVEIPVTESMIRISVDDKHYTMEEVQTIIREVNQKANAKIYKPQPLG
                     PPIEAVVIGGRYFTMDEYKEMMKEGDPRV"
     gene            41502..41765
                     /locus_tag="phi16_gp062"
     CDS             41502..41765
                     /locus_tag="phi16_gp062"
                     /note="ORF62;
                     alternative start codon"
                     /codon_start=1
                     /transl_table=11
                     /product="putative glutaredoxin-like protein"
                     /protein_id="APQ42565"
                     /translation="MSKFSAVVYSRPRCMKCRATMKALIAMGVPVKELQLDDFPEKQE
                     LMRQEGWMELPLVEVQLPDELVRWAGMSTENLDALKYLVKAAA"
     gene            41765..42238
                     /locus_tag="phi16_gp063"
     CDS             41765..42238
                     /locus_tag="phi16_gp063"
                     /note="ORF63; putative crossover junction
                     endodeoxyribonuclease RusA"
                     /codon_start=1
                     /transl_table=11
                     /product="putative crossover junction
                     endodeoxyribonuclease"
                     /protein_id="APQ42566"
                     /translation="MEFVPLGGVPDRDPNFVVDIDLPWLDPPLSMNDRGASRGAVMAK
                     SRDVQEVRAVIMFLLRRYKVPKGDFVSVQLHFLPRNNVRRDTDNLVATLKPICDAIAK
                     GTEKHPGFGVVEDDAPVFMAKPEPIIYHHPRGAKPKMWLTLKVWMDDQAPQVVGL"
     gene            42262..42732
                     /locus_tag="phi16_gp064"
     CDS             42262..42732
                     /locus_tag="phi16_gp064"
                     /note="ORF64"
                     /codon_start=1
                     /transl_table=11
                     /product="putative methyltransferase"
                     /protein_id="APQ42567"
                     /translation="MKPVLDVTAGSRMMWFDRGDDRAVFLDERQEDHVLCDGRSLIVD
                     PDVVGDFRDLPFEECSFFHVVFDPPHLERLGPKAWTRAKYGALLSSWRDDLAAGFSEC
                     FRVLKPNGTLIFKWNEDQIPVSEVLSLTSRKPLYGHRSGRASKTHWIAFLKEEL"
     gene            42729..43010
                     /locus_tag="phi16_gp065"
     CDS             42729..43010
                     /locus_tag="phi16_gp065"
                     /note="ORF65;
                     alternative start codon"
                     /codon_start=1
                     /transl_table=11
                     /product="hypothetical protein"
                     /protein_id="APQ42568"
                     /translation="MKDIVLPDPDPGMHWEFRKQDSLVGPHFALVSSYEGDELGVVVL
                     DHYVFESGVIRAAKKVIKKHRLRIDRDRDLKVLESRYPHRTPERFREVR"
     gene            43007..43306
                     /locus_tag="phi16_gp066"
     CDS             43007..43306
                     /locus_tag="phi16_gp066"
                     /note="ORF66"
                     /codon_start=1
                     /transl_table=11
                     /product="hypothetical protein"
                     /protein_id="APQ42569"
                     /translation="MSFVDDVDQGNSFAPSTLKPSSNAVVEVDRWLPSGVRVHLRDLV
                     PGEDVRHLPSAIVEYLEDRELVHFPSRGPNMDKLILSPLGVQVRNTNIKRLEGKG"
     gene            43303..44220
                     /locus_tag="phi16_gp067"
     CDS             43303..44220
                     /locus_tag="phi16_gp067"
                     /note="ORF67"
                     /codon_start=1
                     /transl_table=11
                     /product="hypothetical protein"
                     /protein_id="APQ42570"
                     /translation="MTLDEARDWANRDDRILGVLHPDAQAAIEVIQSLPDKWVDAEKL
                     EELLEGKEGRPPATAFPELLRDLRNLITPKLPTLAQLIQSGKDRNDYLMMQARFSGSD
                     CDHVIIRIWRGRAALLRKDDGLTFDANQTDITPLPDLPKLEWPSGGDAPTIAQKERVA
                     DDQAVAKDVCNRESNRQVKLDSSPQPEPKVDEVWIVEEEQGGRGVGRFAGEEVEFPWF
                     ILLDEGTYDSYKMGSVTPICRMVPESPALPEGMRLADSEEYGRIIVSPRTDLHGDYLV
                     GHSDDDSEYGADWTYLNAGEFTYLDGETK"
     gene            44217..44930
                     /locus_tag="phi16_gp068"
     CDS             44217..44930
                     /locus_tag="phi16_gp068"
                     /note="ORF68; putative chromosome segregation protein SMC"
                     /codon_start=1
                     /transl_table=11
                     /product="putative chromosome segregation protein"
                     /protein_id="APQ42571"
                     /translation="MTNQNPDPIVAPGIVEQLLRAHYGLVFDLRAENKELKVKLAQAT
                     ATSELASKNADSWFASREEYWGRAQAAEKELSDAEDELRKQRNALDDSQVKLEKAQLA
                     LNDANMKIAGIEYDKLSLRQQVIDSKNSRDHLAEDIKKILQSCEGSYALMMEAIRKIR
                     FLVASEKRHVPEGPAIPAEKLFLNGNLKLEAGRSGAGVVLEDSQGRCIKITANKLSPL
                     GEYLLAVHLFNEAGGNDDV"
     gene            44917..45270
                     /locus_tag="phi16_gp069"
     CDS             44917..45270
                     /locus_tag="phi16_gp069"
                     /note="ORF69"
                     /codon_start=1
                     /transl_table=11
                     /product="hypothetical protein"
                     /protein_id="APQ42572"
                     /translation="MTTFKPRVFISGPMTGIEDFNYPAFHHAAYRLEAEFSIISPAHR
                     DNGMPLQPPSAGSEKPWTYYMRDSLRKLMEADCIFMLPGWETSRGAQIEHHLAELLDI
                     KVINPNILGGSDEDS"
     gene            45257..45685
                     /locus_tag="phi16_gp070"
     CDS             45257..45685
                     /locus_tag="phi16_gp070"
                     /note="ORF70"
                     /codon_start=1
                     /transl_table=11
                     /product="hypothetical protein"
                     /protein_id="APQ42573"
                     /translation="MKIRKTLVAAMAAVTALALVSCGTQADRASYNLSREADNFNVPR
                     RVVMINTITDKPLMEIVGYLSIKSDNADGQLEITVKNEDGSFKKHFIGLSPTITYTLE
                     DLAGTDIRPYRYQINYLPEAIIPIELVDASDSPAWEGDGR"
     gene            45682..45864
                     /locus_tag="phi16_gp071"
     CDS             45682..45864
                     /locus_tag="phi16_gp071"
                     /note="ORF71"
                     /codon_start=1
                     /transl_table=11
                     /product="hypothetical protein"
                     /protein_id="APQ42574"
                     /translation="MTEKEPIVATITKVHEWERKGYQSGTVTFEVTVTPGEFMELDFT
                     EPVLISQDWEDSDEDF"
     gene            45851..46117
                     /locus_tag="phi16_gp072"
     CDS             45851..46117
                     /locus_tag="phi16_gp072"
                     /note="ORF72"
                     /codon_start=1
                     /transl_table=11
                     /product="hypothetical protein"
                     /protein_id="APQ42575"
                     /translation="MKIFRRVGAWLAYHPKVAVGVNLFSYPIVVVVENAWYFFSELWG
                     EVKSLRDDVYFFGDLKRKYKAWPEHTFEVCAEIRDEFTEKGERK"
     gene            46114..46488
                     /locus_tag="phi16_gp073"
     CDS             46114..46488
                     /locus_tag="phi16_gp073"
                     /note="ORF73"
                     /codon_start=1
                     /transl_table=11
                     /product="hypothetical protein"
                     /protein_id="APQ42576"
                     /translation="MSWRVSKMDDDDPFWGPDGLLWVACPANDMSQSVGFSSYAEAIF
                     YASDRSAADRRAKLVEQDRREAERILRSWIESKTGVSDFDRFTWKASLLMGYLGDVLR
                     KELAPIFDIAKKVFSEKEEDDG"
     gene            46478..46708
                     /locus_tag="phi16_gp074"
     CDS             46478..46708
                     /locus_tag="phi16_gp074"
                     /note="ORF74"
                     /codon_start=1
                     /transl_table=11
                     /product="hypothetical protein"
                     /protein_id="APQ42577"
                     /translation="MMAEKVPVDNETRQFRAGVAGVAITIICIFFAFAGCEAHSHTNP
                     PASRCLYGTILVKVDSGWGCAPIAERENYPHE"
     gene            46701..47033
                     /locus_tag="phi16_gp075"
     CDS             46701..47033
                     /locus_tag="phi16_gp075"
                     /note="ORF75"
                     /codon_start=1
                     /transl_table=11
                     /product="hypothetical protein"
                     /protein_id="APQ42578"
                     /translation="MSDVISQVNDAAKKAQARRDREIGLSIEDMVHKLSEEVHVYGVQ
                     ALVGSEWRSVTAMLHLAVDPLDGKWFPTADEAIEFQEAIDLKRATRLCRRRVSPIEMF
                     VPGAEEGV"
     gene            47033..47236
                     /locus_tag="phi16_gp076"
     CDS             47033..47236
                     /locus_tag="phi16_gp076"
                     /note="ORF76"
                     /codon_start=1
                     /transl_table=11
                     /product="hypothetical protein"
                     /protein_id="APQ42579"
                     /translation="MRFLKGLFVDIEWRAIFWSVLIGFTIQRAVEYPVFIALSVLCAY
                     FAVKGIVQAEMEKIDVEIRFRES"
     gene            47208..47471
                     /locus_tag="phi16_gp077"
     CDS             47208..47471
                     /locus_tag="phi16_gp077"
                     /note="ORF77"
                     /codon_start=1
                     /transl_table=11
                     /product="hypothetical protein"
                     /protein_id="APQ42580"
                     /translation="MSRSDSGNRENVDVVITVNPDEVRAWAERHVHHIPAAVALILFR
                     GADFYAGMEEEIDYRVVNPDLNGGKYETKRFHRYCSPWTEDRS"
     gene            47468..47695
                     /locus_tag="phi16_gp078"
     CDS             47468..47695
                     /locus_tag="phi16_gp078"
                     /note="ORF78"
                     /codon_start=1
                     /transl_table=11
                     /product="hypothetical protein"
                     /protein_id="APQ42581"
                     /translation="MKLRIHESCRGRFVFYVLIFLFIVGLTVVHVREEAWIAVGINAL
                     AIVFTALGVWFVYRDSELRYQLDERKEEWVW"
     gene            47806..48291
                     /locus_tag="phi16_gp079"
     CDS             47806..48291
                     /locus_tag="phi16_gp079"
                     /note="ORF79"
                     /codon_start=1
                     /transl_table=11
                     /product="hypothetical protein"
                     /protein_id="APQ42582"
                     /translation="MDAAFILNAIAKKYPKAAIVPEITIEDFDLPDTDGEAEWYRPAP
                     PPPGHLYSRRIDALMFQSLERTAIEIKVSREDFRRDTFWKRRAWSQVTHRFVYVVPHD
                     LDVTAPHGCGLWKVHENGLITVETKAIVSKTPDALPQTVIQRLAYRANDLRKIKEKSN
                     E"
     gene            48284..48559
                     /locus_tag="phi16_gp080"
     CDS             48284..48559
                     /locus_tag="phi16_gp080"
                     /note="ORF80"
                     /codon_start=1
                     /transl_table=11
                     /product="hypothetical protein"
                     /protein_id="APQ42583"
                     /translation="MSNEFVKPMSAEDLDQVQAFMKDLLNTALTVTYQGFTAQGKPVP
                     NFFLVGVCGDMIMPAAFKEVPAEKLKAAGLALIHIAESKLTEEKPWG"
     gene            48550..48798
                     /locus_tag="phi16_gp081"
     CDS             48550..48798
                     /locus_tag="phi16_gp081"
                     /note="ORF81"
                     /codon_start=1
                     /transl_table=11
                     /product="hypothetical protein"
                     /protein_id="APQ42584"
                     /translation="MGLVEVVATRNILFGQKITVRANYYVCSRFGSFLGNRRFFLGKG
                     GVLTLKMKTKHLQVGDRITMDQLVMGARDWTKIPWEWA"
     gene            48795..48974
                     /locus_tag="phi16_gp082"
     CDS             48795..48974
                     /locus_tag="phi16_gp082"
                     /note="ORF82"
                     /codon_start=1
                     /transl_table=11
                     /product="hypothetical protein"
                     /protein_id="APQ42585"
                     /translation="MRKRPPRRKPGSRIISAEDYQRMLNGEVDVQRSQKAAKAFLEEL
                     KNADPNLIKATWEKQ"
     gene            48971..49195
                     /locus_tag="phi16_gp083"
     CDS             48971..49195
                     /locus_tag="phi16_gp083"
                     /note="ORF83"
                     /codon_start=1
                     /transl_table=11
                     /product="hypothetical protein"
                     /protein_id="APQ42586"
                     /translation="MINVYKGPQEGYTVMKLTDGSTVGGVGDITDHIDLCVLQNRLVI
                     VNNGDGTKLAINPHHIVYALYTEPKEDNNG"
     gene            49188..49409
                     /locus_tag="phi16_gp084"
     CDS             49188..49409
                     /locus_tag="phi16_gp084"
                     /note="ORF84"
                     /codon_start=1
                     /transl_table=11
                     /product="hypothetical protein"
                     /protein_id="APQ42587"
                     /translation="MADIKKVLIESSDDYLSVQIGGTSLTASRSPDGLSISATEVDGE
                     EQSDVWLGDWPEFHDRLKRFLHELEKWVQ"
     gene            49410..49634
                     /locus_tag="phi16_gp085"
     CDS             49410..49634
                     /locus_tag="phi16_gp085"
                     /note="ORF85"
                     /codon_start=1
                     /transl_table=11
                     /product="hypothetical protein"
                     /protein_id="APQ42588"
                     /translation="MDNQDDISIFGRQVIAENDEGNTFLYIIIPGAKEDSQKLRIGMV
                     KEFIGINYFAPSPLTDVAFGRRHSVRLSTS"
     gene            49648..50058
                     /locus_tag="phi16_gp086"
     CDS             49648..50058
                     /locus_tag="phi16_gp086"
                     /note="ORF86"
                     /codon_start=1
                     /transl_table=11
                     /product="hypothetical protein"
                     /protein_id="APQ42589"
                     /translation="MTGYSIEELEALKEGTTPGLWAATNPPYSPHNPPEIFDAETASL
                     ILRIDPETDHPGYADRNLQLLAASPAVIDQLIATEKELQRVRNGIEELRAECQNVVDE
                     QGSGHEAYTGNEVAENIEVAHVNALTRILEGTNE"
     gene            50051..50227
                     /locus_tag="phi16_gp087"
     CDS             50051..50227
                     /locus_tag="phi16_gp087"
                     /note="ORF87"
                     /codon_start=1
                     /transl_table=11
                     /product="hypothetical protein"
                     /protein_id="APQ42590"
                     /translation="MSEPVMTPQIPDNLSAVVWAQKDGRVGIFMRPETSDKHATMAFA
                     QAMQLLHQERKGNE"
     gene            50220..50510
                     /locus_tag="phi16_gp088"
     CDS             50220..50510
                     /locus_tag="phi16_gp088"
                     /note="ORF88"
                     /codon_start=1
                     /transl_table=11
                     /product="hypothetical protein"
                     /protein_id="APQ42591"
                     /translation="MSNQERAAEMILGRTATDAAQELHKAGLLMPDLPEPIGIVDALG
                     VNNKVGKVAIYGHGAVVEAGKGGDVLLHGDVIDNPKELALWLLAADKWRNQK"
     gene            50507..50815
                     /locus_tag="phi16_gp089"
     CDS             50507..50815
                     /locus_tag="phi16_gp089"
                     /note="ORF89"
                     /codon_start=1
                     /transl_table=11
                     /product="hypothetical protein"
                     /protein_id="APQ42592"
                     /translation="MSNQDRVIEVMMDANEGFTEGDVSRMAVALADAGLLMPEGMETQ
                     FGVEIFVNGEWEHHIDILSNEVWDADQKFAEDTLDYFEGMGQAARLMKRHVSSSEVSQ
                     "
     gene            50812..51189
                     /locus_tag="phi16_gp090"
     CDS             50812..51189
                     /locus_tag="phi16_gp090"
                     /note="ORF90"
                     /codon_start=1
                     /transl_table=11
                     /product="hypothetical protein"
                     /protein_id="APQ42593"
                     /translation="MTGPHGFINIGPTTSRRSTIDQLVDVITHLVRENQELKESNAQL
                     LTRQLLAPGPEEYQFTWPEFPKEFDDNGNRKIPDQEMYYMFDQAAEIILRHPTFKKNY
                     RSSPVARLLKEEAKKWCIKANQE"
     gene            51162..51434
                     /locus_tag="phi16_gp091"
     CDS             51162..51434
                     /locus_tag="phi16_gp091"
                     /note="ORF91"
                     /codon_start=1
                     /transl_table=11
                     /product="hypothetical protein"
                     /protein_id="APQ42594"
                     /translation="MVHQSEPGITYAHGDDLSWLLQTIPSTYEEITTKAKAHRLLVHN
                     LVDAISTLTIKNQRLIVENAVLKQENSILRSQNNHQRKIRWQRAGQ"
     gene            51709..51930
                     /locus_tag="phi16_gp092"
     CDS             51709..51930
                     /locus_tag="phi16_gp092"
                     /note="ORF92"
                     /codon_start=1
                     /transl_table=11
                     /product="hypothetical protein"
                     /protein_id="APQ42595"
                     /translation="MTPQEIADKLTPPLRLALLDFARGKRGLSKESLETFIRLGLLEI
                     DEYGSTIYTDHTNKVIAIIERERRENTTR"
     gene            51911..52225
                     /locus_tag="phi16_gp093"
     CDS             51911..52225
                     /locus_tag="phi16_gp093"
                     /note="ORF93;
                     alternative start codon"
                     /codon_start=1
                     /transl_table=11
                     /product="hypothetical protein"
                     /protein_id="APQ42596"
                     /translation="MRTPLDKKQFTITTTSPEGREYPVARVILKPYGMTFIPRDMMVG
                     YTNRGTYVRYRKGLKIRMDRFEKLCRDLVDIQETIDVTTFSALAKDRGHNEQREVIER
                     KQ"
     gene            52222..52860
                     /locus_tag="phi16_gp094"
     CDS             52222..52860
                     /locus_tag="phi16_gp094"
                     /note="ORF94"
                     /codon_start=1
                     /transl_table=11
                     /product="putative oligoribonuclease"
                     /protein_id="APQ42597"
                     /translation="MKPAYIGLDIETTGLDPDYDSILEIGVGFFDTNLNLVHVTSHVI
                     GYDKKYFTSMVALMPDVVRDMHTKNGLIEEILGSGNPRRREVEDSLCDLIDEYTDERL
                     PMLGSSITFDRSFLDEYMPKLHQRFHYRSLDATSAKFAALSQFHEENQPEIETAISDL
                     SEELTTAMIEKHGLSEVAAHPHRAAYDLIASAALAKASMAMVKSLGFHEKAQ"
     gene            53065..53307
                     /locus_tag="phi16_gp095"
     CDS             53065..53307
                     /locus_tag="phi16_gp095"
                     /note="ORF95"
                     /codon_start=1
                     /transl_table=11
                     /product="hypothetical protein"
                     /protein_id="APQ42598"
                     /translation="MKEPPKLKPDRSKPAFTATISLWIMLAIPGAVGALIYQEWLVLG
                     GIMIGLIAIVLLARFIRNESQKVEAHEEHIMSLWRY"
     gene            53310..53555
                     /locus_tag="phi16_gp096"
     CDS             53310..53555
                     /locus_tag="phi16_gp096"
                     /note="ORF96"
                     /codon_start=1
                     /transl_table=11
                     /product="hypothetical protein"
                     /protein_id="APQ42599"
                     /translation="MKNKWKLVIEAEGDNIVKMYPQGDPIPGDVIHVLTVALSSLIVS
                     NTVDGVNREELGVHVAGTLGELLQKMSAYEKERRPNT"
     gene            53773..54396
                     /locus_tag="phi16_gp097"
     CDS             53773..54396
                     /locus_tag="phi16_gp097"
                     /note="ORF97"
                     /codon_start=1
                     /transl_table=11
                     /product="hypothetical protein"
                     /protein_id="APQ42600"
                     /translation="MTNDFTIRQLAKELQSAYSAMNVEKHSPGLRREARTQRPAPGPQ
                     SPGNFLWINRSVMMEQRLREVAFNAFSDIQVKLKDEDGRVHNLLERIHGNSFAISELP
                     WADDFIQELDDQVKKINRWLTPAQDSPRAKEIARQAGRRFTAAEAAALASTATGLKID
                     RKQVTYWGRAESKNVDAEIGNDGVATYSLEQVIATAEEYKDQRKKSA"
     gene            54464..55177
                     /locus_tag="phi16_gp098"
     CDS             54464..55177
                     /locus_tag="phi16_gp098"
                     /note="ORF98"
                     /codon_start=1
                     /transl_table=11
                     /product="hypothetical protein"
                     /protein_id="APQ42601"
                     /translation="MRIIRPKKQKVSRYATLHRPHYICPECKVHIVRDREEDMFLCLQ
                     CGRKETRAEFRKTLISNVAAYQEAQRVDRKNDAARERVRRHLRTKEGKDAMSVVYYIQ
                     FQNLIKIGTTSDLRVRMAELPWDALLLTEPGSYEKERERHLQFNDARHQGEWFHPTPE
                     LLTFIEDRRRELFEHNARWYKDLPKFPWEHGDVDIPGWLQMSLNAHDVLEFNDAIQVD
                     ELEYSGEGFMRDQSDIVEM"
     gene            56438..56758
                     /locus_tag="phi16_gp099"
     CDS             56438..56758
                     /locus_tag="phi16_gp099"
                     /note="ORF99"
                     /codon_start=1
                     /transl_table=11
                     /product="hypothetical protein"
                     /protein_id="APQ42602"
                     /translation="MSKLIVFAETRRDGVDWAREHGLKIGEYVVLTPHGNGDALRGLR
                     PSRFQVVGAPSFSTAQLHDFAFAFHFSEGGEETFTNLINELRKREAEYEIRRMEAVAN
                     GRRR"
     gene            56742..56990
                     /locus_tag="phi16_gp100"
     CDS             56742..56990
                     /locus_tag="phi16_gp100"
                     /note="ORF100"
                     /codon_start=1
                     /transl_table=11
                     /product="hypothetical protein"
                     /protein_id="APQ42603"
                     /translation="MGEEDKFDAQIIDAFTQLGDIPVAERVGVLVSGLDENGDDVFYF
                     RFINVQDPEFDVTRYHQLGDLEYARMIITTDIANRRLE"
     gene            57024..58118
                     /locus_tag="phi16_gp101"
     CDS             57024..58118
                     /locus_tag="phi16_gp101"
                     /note="ORF101"
                     /codon_start=1
                     /transl_table=11
                     /product="putative ATPase"
                     /protein_id="APQ42604"
                     /translation="MLFVVMGPPGAGKTTYVAEHARPGDIRIDLDHIANLLAGVDVGN
                     HSHEGHVLGVARAARLAAVDASLKHVVDHDVWVIDSWPGVKARAKYQAVGAEFVLVDP
                     GKDVVLGRCSRERSGSTVKAAALWYSKRASEPALKSSSLKVFSFAWGKIKPNGLVLDA
                     RGLSNPHVVPSLRILDGRSSCVREWLESQPDVQAFVDQAVAKVRNLDPIEVWVGCSAG
                     QHRSVYVAEEIAATFGVEAEHLSMKSRKRESTTDRGYGWHDHQKPRELLLRKHRDGTS
                     CWWCGLPMYKDKAKNWDGRALARDHIEANGAKNRSKEDRLMHFTCNSQRRDGSNDAIR
                     PAVTGKDPWEPLSAVQDDKPALNLNGFDMT"
     misc_difference 58187..58200
                     /note="left phage cohesive end (left cos)"
ORIGIN      
        1 ctcaggccct ctctcccccc gacttcggaa acatgcccaa atcgacagga ttgggcgcct
       61 gggagcctgc gagcgcgccg ggcatggttt ttggctctgg ggatttggag gccttaaatg
      121 ggcgttaaat cgtcttattt ttggtggtcg aaaagtggaa aaacgtgctc tgacctgcta
      181 aaatagagtg aaagccctgg cgaatgctgc gaacattccc agggcgtggc caccacctcc
      241 aagaaagtga tgacatgacc aattctagca ttcccttgct gagtaccagc gaaattaacg
      301 aagcaactaa agacgttctc gctgtcctcg agtcctacgg cattgaagcc aacggaacat
      361 tcaaaaagca tatgaaccgc ctcatcgatg aggttgctca tccaaagaag tcgaaactga
      421 ttgaacgtaa atctaaggcg cttgcgcggt tctccaaatc ggctgtggca gcgcactcta
      481 ttgaagattt cgacaaaaat acttacctgt ccggcttgac ctacggtgag ttctcgctca
      541 tcgatctgat ccaagcaacc ctcgacatca ctgggccttc ggaagtggtc atcgcgacgt
      601 ggtcaagcgg tttctatgac ctggagcagg cccatgccat taaagaagat gggcgaatta
      661 ccaaactacg attcgtcatg gactcagacc gcatgagcaa cggacaagcc gacccacacc
      721 acgttgtttc catcttcggt gaagaatcca tcatcactgc acgcgtccac gcgaagttcg
      781 tcctcattaa aaacgatgac tggaacgtgg tcatcacctc atcgatgaac ctgaacaaaa
      841 acctccgcgt cgaacaattc gaaatcgtag atgacgaagt gaagttcaat ctcttcgctg
      901 atttcgtgga tatcgctttc gacgaagcac ctaaaaacgg tgactatggg cgcaccccca
      961 tgcctatgcg tggcatggcg gatgatcctc gcaccgtgaa gccagtccca gggatcgcgc
     1021 gaaatacaaa acctatttcc atggacaaaa tggcgatgaa taaagccgcc ggctaagcaa
     1081 gactacacac ttttactata cccacttccc acacggtgag tgcgtttttt catgacagga
     1141 gccaggtcat gcacttcgat gatcaatccg atcgcctgag caaagaacaa gaacgcctcc
     1201 tcgacggacg tacactttcc cccttcgatg acgaagctga acaaatggtc gcatcactga
     1261 ctcttcgact gaaagatgca cgcgaacttc atctagcaaa aaagcttcat catcgaagat
     1321 tccaaaggcc tccccgtcga acaccccgcg ctcactatcg aaaagcgggc gtccgctgaa
     1381 cttcgcggct gggtgaaaga ccgccccgat ctcttcggcg caccaaaaaa cacaaccgaa
     1441 acgaaacgtc caagccgaag gaaattcaac gtcgtttaag tttcacaagg agggatgttg
     1501 tctaatcctc acctcctcgg agtgcaaact cctgtcatca gccgagtccc agaaggtgac
     1561 gaagccagag ggaatgatgc tgtcgcattc gctaaattct gcggaatcac cctctacccc
     1621 tggcaggaac tcgcacttcg gctgatgtgc accaccgacc caaaactttt atgggtcgcc
     1681 cgcgaagtgc tgatcatcgt cgcccgccag aacggcaaag gcgaaattct tatcgcccgc
     1741 gaattagccg gcatcttcct cttcggcgag atgtcgatct tccacaccgc acacttcctt
     1801 gataccgcca tcgacgcgcg tgaccgactc tgggaagtgc tcaccgcaaa cgaagagctc
     1861 atgtactggt ttgaagatcc ggagaatttt ccggactact tcccagataa aaaggcgtat
     1921 ttcggtgtcc cgaagttcgg aaacaccaac ggtaaagaat ccatccgatt ccccaacggt
     1981 gcgatcatcc gatttcgtac ccgaacgccc aaaacaggcc gtggactttc cgttgatctt
     2041 ttgatctttg atgagtgctt cgacctgatg aaggaaacct acgccgcgat ctccaaattg
     2101 actcgcgcga gggcaaacgc acaaactatc tggatttcct ccccggttaa taaagaggaa
     2161 caccgacacg gtgtcatctt ctctgcgaaa agatgggcag ccatcgacgg cgcccgccga
     2221 accttgatgt tggagtggtc accggaagaa cacgatgacc cattcgcacc agaaacatgg
     2281 gcgaaaacaa acccctcctt ggtaactgaa gggcctggtt ctcagcttgc cgacgtggaa
     2341 gcggaagccg caaccgcaaa aacaaacaaa gacctccttg aaacattcat ggtggaaacc
     2401 ctcggcaagg ggaattggta tccccgcgat ggcgatgttg aagagttctc tcgagtcctc
     2461 gaagaagagc acgtcgaggg gatgactgtc caggaaatca aactgaagca gcttattggt
     2521 ctcagcgttg ttatcgacgc ggacccaggc cggaagatgt gttcggttgc gttggcaggc
     2581 cggcggaaag atatcgcttt tgggtcggtg gtttaccacg gtccgatggt taccgccgat
     2641 gttgttgccg ctgttgagca gctccgggag caggtcgacc ctgagcaaat tcttgtggat
     2701 ccgcgcaacc ccgcgaaggt cattgccgat gtcctcgacc gcaacggtgt tcagatcgag
     2761 gagatctcac cgcgcgaaac gaaaaccgct gtcgcggaat tcatgcaaag ccaaaaagac
     2821 catactgcgt ttttcctcga caccgaagga catatcgaag aggcattcaa ccacgccgaa
     2881 ctaaaagccg atggtgaagg tggcctgcgg tggacaaaac aacatggcgt gatctgccaa
     2941 ctcaccgctc tgacatatgc gcttcgcgca gctcgaggcg ccgaaaacac cgtcgtcaca
     3001 aaacctgcac ccgcttttag gtctcgaacc atccgcagtg aatcccccca catttcgacc
     3061 gttcaatttt aggaggtgca gatggcaacc gaaaaaggtt atgctcgcga tcccaatatc
     3121 gggtggcgcg cttccgatga agataattgg gagcttcgct ggccgtggtc catccgtaaa
     3181 tattcaaaaa tggctaggga agattcccag gtcaaatccg ttattcaggc tgtcactcag
     3241 ccgatcatgc gtacaccgtg gcgtattgaa gaaaacggcg ccgatccgaa aatcgtgcaa
     3301 accatcgccg aagatctcaa ccttccggtg aaaggccgcg aaggtacaga tcctttgtcg
     3361 cgaagccctc gccgtgtgtc gtggtctgcg catttgaagc gtgctcttcg atggaagctg
     3421 atttatgggc atgcgtattt cgaaatggtg tgggatgacg ctaccaaaac ggaagacaag
     3481 ctgactcatt tacgcaagct tgccccacgg catccggaca ccattgaaga aatcaatgtc
     3541 gctcgtgatg gtggcctgga gtttatccgc caattcaaca tcggcggtgg tttaggtaaa
     3601 gcaccgaaaa tcccagtcgc tgacctcctg gtctaccgcc acgatgatga tcaagattcg
     3661 tgggtggggg agtccatgct ccgtgctgct tataagcact gggttttgaa agatatttac
     3721 ctccggcttg agcagatcgt cctcgaccgt aacggcatgg gtgtggctgt gatgaaactt
     3781 cgcgaaggcg ccgacgataa cgagcaagcc gatgcggaaa aaatcgtcaa ctctgttcgg
     3841 tccggcgctg aaggtggcgc ggtcctcaaa agcgaggaga gcttgtcgat cgaaggtgtc
     3901 aaggggcagc ttgcttcccc tcgagcagcg atcgagtacc aagattctca aattgcccgc
     3961 accgcgttgg cccacgcact caaccttgac ggcggtggcg gatcctacgc gctggcggaa
     4021 gtccaaatgg atttgttttt ccagtcgctt aatgagatcg cccaggaaat ggccgatgtc
     4081 gccaaccaat atttggtgcg cgaaatggtc tacaaactta ccggcaacac caagggtcct
     4141 ttccctctca tcgttttcga ccgcattgaa tccaagcgca cctactccgc taaggatctt
     4201 gccgacatga agaacgccgg cctgctgttt gcagacccga tccttgaatc ccacatccgc
     4261 cgatccggtg aactccctcc gcagcaaccg cgtgaggaat gggaaagcaa cgcctcctcg
     4321 aacattcacg ttttggcgcg gatgtttgag caataccccg atgacatcgg cgccatcctc
     4381 aacgcattaa aggagccagc cacatgaaac gtgaactcag cgtaaaagca ctgtccaact
     4441 ctcaagccga agtcctcatc tatgacgaaa tcgggcaaag cttctgggga gacagcgtcg
     4501 acgcaaaaac ttttaaacaa aacattgaca gtctcgacgt cacccacatc acggtgcgcg
     4561 tcgactcgcc aggcggagac atcttcgatg gcatcgccat tatgaatgcc ctgaaaaacc
     4621 accctgcgaa agtcactgcc tacgtcgatg gcctcgcagc gtccgcagca tcgatcatca
     4681 ccaccggcgc cgacgaagtc gtcatgagcg aaggctccca aatgatgatc cacgacgcct
     4741 ggtcctggat cgaaggtgac gcaaccacta tccgcaaaaa ggctgacctg ctcgacaaaa
     4801 tcagcaacga catggcggaa atctactccc gaaaagctgg cacccccgcc gaagaatggc
     4861 gcgaggccat gcaagaagaa acctggttca ccgcgaaaga agcagtcgcg gtcggactcg
     4921 ctgaccggca cgacgcagaa accaccgtcg aaccagattt tgcggcgttc gccggcggga
     4981 aaatcctcgc gaaattcaaa taccaaggcc gcgaaaaagc cccccagccc aaactccctc
     5041 cagaaaagga gccaaccatg accctaaaaa acgacatcgc acacatgctc ggcatgaccg
     5101 ccgatgctcc caccgacgag cagatcaaag cagcactcgc cgaagtcctc gaagaacaaa
     5161 ccgaatccca agaaaaagcc cctgagccca ccgaagagga taacgacctc gacgaaaact
     5221 cagtcctcgt caacaaagac gtttgggaag acatgaagcg tcgcgcagct gcagccgacg
     5281 aaatcaccga gaagcaaaaa gaagaacttg ctgcagctct cattgacgaa cacggcatcc
     5341 gcgctgggcg tcttttgggc tggcagcgcg atgagtgggt cgccaaggcc atcgaaaact
     5401 tcgataagac caaggcctct ttgatgaaac tcgcggacgg cactatcccc ctggctgaaa
     5461 agggccgggg tggatccgac gaaagcctca tcgaggttgg tggatccgac gatcaggatc
     5521 ttctcgctcg cgctgcagcc cacaaccttt tcccagacaa gtactaagga gaactttcca
     5581 tgtctaatcc atcttttact tcaggtccga tcacctatga cgtcgccgaa gatgtcaaca
     5641 aattccgctt cgtagaggtc accgaggctg gcgttaagca tgccaccgcc gttggtcctg
     5701 ttcatggagc tgtcgccgaa aacggcaacg ccgatccgga ggacaacatc agcctcgaca
     5761 gtgtcaaggc tgcacgagtg ggtgtgcgaa tggcgccaga aaccctcccg atcgaagtgg
     5821 tcactggtgc ggaattcgtc cagggtgccg cggtgttcgc cggtgctgat ggcaaggccg
     5881 cagcaacggg aactctgcag gttggtttcg cagtccgcgc atcatctcgc ggcctggttt
     5941 ctgtccgcct agatgcgccg gtatttccga gcgcctaaca acaacgaaag aggttaaaaa
     6001 tgactttgca aacgtctgca tatgacgaaa agacttccgc acctaccgtc gatgaaatga
     6061 tgaagaatcc acacttcatc cccaatcgca tgaaggagca gatcgagtct ctcgatcacg
     6121 aaacgctctt cttccgcaac ggtggcgcta actccggcat cgtcggtttc accgaggccc
     6181 aggccgaaga ctacaaccct gaagagaccg aggagatcgc tgagttcggt gaaatcccaa
     6241 tcggatttga tgaggataag gaaccaaagc gcaaggttgc ttactccgtc aaaactggtc
     6301 agggtttccg tgtctcgtgg gaagagcgca acgaaaacaa gatcgataag gtctcacagc
     6361 gcatgcaggc caacgtccgc aaggtgcgca aaaacagtgt gactgcgctg gaagaggcct
     6421 tcaagcgtgc gcaaattccg gagctggaga tcaccacccc atggaaccag ggtggcaaca
     6481 tcattgaagg cattttcgac ggcattaatg cagtcgatgg agcaaccgat gatgatgatc
     6541 cgaatcttcg attcgactat tccgctgaca ccatcttgat gaatccattg gcagaaatgc
     6601 cgatcatgct ctctgaagag attcagaagt actacatcgg caacatggcg aacgaaaacc
     6661 cagttttcaa gggcatgacc agcattctca ttgctggcaa gctgcagatc attcgttcaa
     6721 agttcatcac tcccggtgat atgtacattt tcgagcgcaa tgcggttggt ttctactctg
     6781 accagctccc gctcaccgca actccgcttg ctcaggaaca tcctggcgat ccatccatcg
     6841 gtggtcgcac gatgtcttgg cgatctgaca ttgtccgcaa gcgtgcaatc ggcattgata
     6901 atccgaaggc gattgtgaag ctgaagggag tcattgaggt ctaatgaaac tcaagttgaa
     6961 gcgccattgg cgcgaaacga acgtcaagtt ccacaagctc ggggctgtca tcgaggttga
     7021 tgatgctatc ggccagcgcc ttgtgaacag cggtgctgct gtggaagttc tggatgaaaa
     7081 ttcggcaccc gatccagcgg acgaagcgcc aaagaccgct accgcggcac cggatgaaaa
     7141 ttcggcaccc gatccagtgg acgaagcgcc aaagaccgct acggatgatg ctctgcctaa
     7201 gccgaagaag accgacaagc ttgaggtttg gcagaaatat gcacgctctc agggccgaaa
     7261 cccagagggc atgactcttg cggatctcaa agcagcattc gcctaagggc aagaaagagg
     7321 tgatctcgca tgttcgttga aatcgatgat ctctctaaaa tcctcccgga gtccgtcctc
     7381 ccgctctccg atcacaacga ggcccaggtc tcgatcttcc tcgaaaaagc ggaagtcatc
     7441 attcgtgatg aattcctcaa agagggacgt gatcttgatt tcgagatcac gaagaaaccc
     7501 tggcttagtc gtgatgcagc tcgagtcatt gaagagatgg ttgcagctgc ggtcatggtt
     7561 cgtgattcag ccggcattga atccggttcc tctggaactg gtccggtctc ggactccgtg
     7621 aaataccgcg atatcaaagt cgtgaatttt gctggcccac gattgacgga tgaaatgcgg
     7681 cgtcaactca ctttgcaggt cggtgcgcgc tcggtcggta aattccctcg tccgagccgg
     7741 tggccagaaa ggtcgatctg gtgagtgaaa cagttttcaa agaagtctgc ggttcattca
     7801 atgaggaatc agccaagtgg gaagaaggaa ccaagaaacc tatcccagga tgtgtgatcg
     7861 ataccgctgg tcagtcaaag atcaacggtg aagatatcgc tgatggcaat accgacacac
     7921 tgcgaattct tatggcacca acggcaagtc tagaagaagg ggacaccttg atcgttcgag
     7981 gtgtccccta catcgtgaag cacatcccat ttgattattc gattggtcga cgccctgttt
     8041 tatccaggca tcgacctaaa aagcttgtca tcgctgagct tagggagtcg tgatggctaa
     8101 aaccggaaaa ctcacgatca gcctcgattc aaaaaggctt atggagtggg tagcggaagc
     8161 gtacaagaaa gacgtggagg atgcatccga agaactcggt gaactcctgc gtaccaaact
     8221 tcctgatgat gtccccgtcg atgtgaacca ctacatcgcg gaaaacgggc gtccagtttc
     8281 tgttgccacg attgctcacc cctccggtct tgcgcgccag gcaaaagacg gaatttgtac
     8341 ccggtccgct gcagaacttg gtttcaaggt caccagaacg gaggacggct gatgtattgg
     8401 tttcagcaag atgcagccac gctagtgcgt ggaaaaatca ctcagttcct cggtgatcaa
     8461 ggcagccggg tgcatgaaat catgcctccg aaatggaccc cgcgtgatgg ccccatcatc
     8521 acggtggccc gtgatggccc ccaatcttcc caatacccaa caaacctcga gttggtcagg
     8581 atcaccgcta gatcgggagt actcaacgtc tcccaaaaga tcatgaccga aatcgacgct
     8641 ttcctcacaa ccccaggact ccacctcctg gggttttccg tttcaaaaac acttggcacc
     8701 ccgctaatcg caggccctga ttcaaaaatc ggcggctact acgcatcccg cgttttcgcg
     8761 atcggcacaa ccagaaaggc aagaaaaaat ggcactaact cgtaatccat attggatcgc
     8821 cgatcttgaa gatcgcgaaa ccttcgtctc actcgcagaa gacccaaaga tcggcgaaag
     8881 cggtcttttt ggcgatgatt ggcactccgt cggtattgag accgatgatt ccgcagctgc
     8941 tctgactcgc gagctcaccg aatccaccac cattggtgct ggctacggcg tagtctctcg
     9001 atccttcaag gctggcgcgg tcacctccgt cgtcgacgcg ctggaagaaa acgaaattgt
     9061 tgactacatc gagtggccag ataccgctcg atccgccgat ggcaaggtcc taggccgtcg
     9121 ccatagcaac aaagtcgcaa ccatgcacgt cgcccgcgtc accgtccgta acaacggtga
     9181 ggtgaagatc caggtcactc gtgtgaaggc acttctgacc atttccgagc gtcctcgcgc
     9241 cgataccgct ggtggcaaga ccatcaacat cggctaccag ccagacgcgg acaaattcat
     9301 cttcgaagat cgctacttca aggtgcaggg aggtgaagtc gtggaattca ctccgaagcg
     9361 tttcgtgcca gatgccgaaa tcaccagcga tgaccaggtg caggttggtg gcgcaggcgc
     9421 taccaccgcg gactccgctt tcgtgccact agatgactct gtcacccctc caactggtgg
     9481 ctaatccata aatttgcagg gcctaagcgt tttgtggtga ttccccttag gccctccact
     9541 gatcttttgc cgaatcacca ccatttttac acccgatcca tataaggatc ttcattgaaa
     9601 ggaatcacca ctatggcaaa gtccatcgat aaaaccgaag tcgtccgcaa gaccgacgag
     9661 cagctcgctg cagaggaagc aaagatgcac gctgatgcag cttccgcagc cgagcgtgaa
     9721 gcgctcgaga ttgagaccgt gactttcacc gtcgatatca acggcaccga tgtcgagttc
     9781 accactcccg ccgatatcct cgattgctcc gatgaggtgc tcgagcactt cgataacggc
     9841 aagcagtacg cagctttcat ggccatcatt ggacctgagc agaaagcaaa aatgcgcgca
     9901 gctggatcca ctggacgcat cgtcatgaac catgtcatcc ctgcatggaa tgaggccatg
     9961 ggagtggggg aagactaagc cttttgccgc tgatcaagaa acacctcgat gaggtggaac
    10021 ttgatttcgt cgacctcgga tttgatctgc gcgattggtg gcgccctggt ggcggaagct
    10081 cccagatgac cacccgccgg gtcctgctct tggtggatgg actaccaaaa accacaagtc
    10141 gcttttggtg cacagcactt gaagtggatc cattaagcga tgaccagtgg ctgctttcgg
    10201 atatttatac agcaaccacc ggtaaagccc atccgattcg cacgcgtaaa gcggatcgcg
    10261 aagagcgtcg acgcattgcg gaaaagaagg cacgtattaa gcgtcgcgat aggcgacgga
    10321 aaaagttatg gaatttgtag acagtcctgg tgggctgtct ttttgttttc aggagggtag
    10381 cccaccatga gtgcagtcgg ttttgcttcg atcccggtca tcccaagctt gcagggtatt
    10441 gctcgcgagc tggaaaaaac ccttgttggt ccggtccagt ctgcagcgct gaaatctggc
    10501 cgcgatatgg aaaacatcct tgcgacttct gcggagcggg catcgaaaaa agttgcttcc
    10561 gctcgcaagg tggaagtcgc cgcggctcag tcagtggctg atgctgaaaa gcagatccag
    10621 attcagaagt ccgcaaccga agcggcctct aagaaggttg aggctgcgga gcaggaactg
    10681 aatcgcactc gggttacatc tcggcaaaat gttgagaagg ccgaacggtc tttggctgct
    10741 ctgcgtagct cggggaaggc taccgcagat cagcttaccg atgcggaaaa ccgggttaca
    10801 gctgcgcgtc ttgctgaaga aagcgcgatc tccaaaaaag aaattgcgct aaataacgcc
    10861 cgcacaaatt ctttgaagac caccgcaact cttgaatcta atgagcggtc ccttgcgaaa
    10921 gctcagcgtg aagctaaaga cgctgccgat aacttggtag ctgcggaaaa gaacgcttcc
    10981 gacgcccagg atctcctcaa ccgcgaggta aatgaaggca ccggacttct tggtaaattc
    11041 cgccaagaag tcgccaatgc tggtggcgat cttgaaggcc tcggcggaaa atccgagtct
    11101 attggtaccc gcctcatggg agggctgaaa accatgggca ccggcgccct tttgggagtc
    11161 ggcgcccaga tcggttcaac ggttactgaa ggtattggaa ccgcattttc taaaggcttt
    11221 tctcgcctag cgtccatcga gcaagcccaa accatgcttg aaggtctggg caactccggc
    11281 gcccaggtgc agtccatcat ggattcagcc atggattctg tatctggaac cgcttttggt
    11341 ttcggcgaag cggcatcaat ggctgcaact ttctccggtg caggcatcaa ggaaagtgaa
    11401 gagctcacca ggattttgag cctggtggga gatactgcgg cgatcactgg atctgatttc
    11461 accgaaatgg gatcgatctg gacaaaggtt gcaacaggcc agaagcttca aactacggaa
    11521 atgcaacagc tcatggaccg tggtttgggt gttttgcctg agctgcaagc ccattatggt
    11581 gtgaccgctg atgaagcccg aaaaatggtc accgaaggaa aggtctcttt cgaggacttc
    11641 tccgaaatca tggaaaacat ggtcggtggc tcagcggccc tgatgggtga gactttctcc
    11701 ggatccgctg cgaacatgca ggctgcgttg ggacgactgg gtgcgaaact tctagacccg
    11761 atctattcaa atgcccccgc gattttcggg gcgatcggtg aaggtgttga ccgcctgggc
    11821 gagcacatgg ctcctctgat tgaggaattt tctacccggt tcggccctat gattgaggac
    11881 tttgcgtctc gtcttggtcc gtggctggtc gagacgatcg atttgaccgc tgagaagctg
    11941 aaggaatcaa tccagtggat tcgtgaaaac gaagagggat tgaaaaccgc tgcggttgtg
    12001 gtcggtgctg cggttgccac gtggaagctg tggagtgctg gcatcgcgat caataatgct
    12061 cgattgatca ttgggcaaaa gggtcttttg ggatatatcg ccacaacgaa aatggcgaca
    12121 gctgctacca aacttcttaa cttggcaacg aaggccaata tttttggcct gatcgtgaca
    12181 ggtattgccg ctgcagttgc cgggctagtc tggtttttca cgaagactga aaccggtcgc
    12241 gaaatgtggt ccaagttcac cacttcgatt gtcgacggct ggaactggac gaccgaaaag
    12301 cttggtgctg gtgtccagtg gatccaggat aaattctcgg cgtttactgg ctggatctct
    12361 gatgcgtggg ctgggatcac ctcccttttc aagggtgact tcaccgccga acttcgggaa
    12421 tcttttggtg ttgaggaaga taatccgctg atcgcggggt tcctcaaggc gcatgagatt
    12481 ttgaccggaa tccctaagct gatcacgggt attgcggaca tccttttccg tggtgatttc
    12541 accgggatgc cttttggtct tgaggaagat tccggtctgg tgaatttctt cttcaccatc
    12601 cgtgatgctg cgatcaaggc cggcgagatc atttctgctg tgtgggatgg catcgtcacg
    12661 gtcggtaaat atgcgatcgc gattatcagc acgattgtga ttacaccgct gatcctttac
    12721 tggaacacgc tctcaagtgc ggtgaagttg ggctatgaga agcttattct ccccactttc
    12781 aatgctttcg ccgctcttgg gcagtggttg tgggaaaacg cgctgaaacc tgtcttttca
    12841 ggcatttcta cagcgtggtc ggtgatgggt gattctcttg ctgtcggctg ggcatggatc
    12901 gatgaaaata tcattcagcc tttcattgaa ggctgggata ttttaggcga gaaggtttcc
    12961 accgtcttgg attgggttgc cgagaaatgg cagctcaccc aagacttcct tggtcttggc
    13021 tggttgtgga tcgatgaaaa catgatccag ccgttcatgg caggccttgg ctggttgggt
    13081 gaccgattcg ccgaagttat cgcctggatt ggggagcagt ggaatcttgc tcagatgctt
    13141 cttgccgctg gctggcagtg gatcgatgga aatgttttcc aacttttccg cgatggcgcg
    13201 cagtgggtag gcgataagtt ccagcaggtt gtcgatggta tcggccttgc gtgggagact
    13261 gcgaaacttg tgctttacgc aggctggttg tggattgatc agaatgtctt ttctgttttc
    13321 cgtctgggtg ttgagctgat gaaatcagct accgaaaccg caatgaacgg tatcggttta
    13381 gcgtttgatt ggcttcggga aaagaccgca acccctatca acttcgtcat ccgcgaggtt
    13441 tacatgggtg gcatccgtca ggcatggggt gcggtcgcga gactcgttga tgtgccggag
    13501 cttccggaga tccaagagat cggcggattc gcccaaggta cagctcgcgt tcctggtgcc
    13561 cgcactcgtc atgacaacat gcacatggtg tcaaatgacg gtcgttttgg catcagcttg
    13621 cgcggtggtg aaggtgttgt cgtccctgaa gttgttgatg gtctcggtga gaagacgatt
    13681 aacgatttga actcagttgg tcttcgttct ggcgcccagg gtgttcgaac ctacatggag
    13741 cacttcggtg gtttctccaa tggcggaatt atcgattcga tgatcggctt cgtgtctaag
    13801 cacttcccgc agctgcaaat gacgtcgggc tggcgcttta ccgataacgg cttgcactct
    13861 cgtggacaag ccgctgactt ctcgaaccag gggcaaggcg ggccatctac gccggagtct
    13921 cgtggtttgg cgcgggcgat ttaccaaaac ttcccgaacc aaactgagca gctcattcac
    13981 tggaaattgg acggctggga aaacctgttg tctggtcgtc cttttgatta tggtgctgcg
    14041 acgaatgctc agcacacgga tcacgtgcac tggggcatgc tgagtccgct gaattatgac
    14101 gcggatgagc tggatctttc cggtggtgga tctggcgttt tcgagaccat cactgcgatg
    14161 gcgaagcgtt tgtgggatgg gttcatcgat aaggttccgt cttttgatgg atccggaatt
    14221 attggtgatt tgcccgaggc cttcctcaag aagaccgccg gcaccgcgtg ggattacatt
    14281 aagtccctgg ctgacaagat catgtcggcg tcgttcttca cagggtcttc tggtgctggc
    14341 gcggagcagt ggcgtgatct tgctcgaact gcgcttgctc gctttggcta tggcgaagag
    14401 tacttggacg ccatggtcaa gcagatcgat attgagtctt ctggtgatcc aaatgcgatc
    14461 aacctgtggg atgaaaatgc gactgttcga ggcaccccat ccaggggact tctgcaggtc
    14521 atcgagccaa cgtaccgcga tgttcgaaat aaattccccg atgcgttcga aggtctccct
    14581 gatgatccaa cccacccttt gaccaacctt gtggctggta ttggtgcttt ggagcgagat
    14641 tggggaggcc ctcctggagg tcgctggcca accagagatg gataccacgc aggtggcttg
    14701 gctggatctg gtcaaggttg gctgaagaag actgcgattg agccggaatt cgtgctggct
    14761 ccgaatgaga cgagggccct gatgtcttgg cttgagtctt atcgtgctgg tgcgacgggc
    14821 agtcttccga cgatcgcaat ttctgcaccg tcgtgggagt ctttccagga cgtcatgcaa
    14881 tctgcttctg atgctgcttt tgagctgggt aattctttgg ctggtccttt cttggattcc
    14941 accgaggaag tcgtcgctgc gcttgaaaag cttgaggaag cgcggaagaa ggctgctcag
    15001 ggtgatgaaa agatcaccga agctgagaaa gctttgacgg cggctcagga agagcttgaa
    15061 gaagcactga atgggactgc ggaaacttcg acttccaact cgaggaagct tgaggatgcg
    15121 gaagagaagt tggcggaagc tcgcgaggct caggccgaag tcgccaataa ggagcataag
    15181 gatgaggctg cgcgggcgaa ggcctcggcg tcggcagctg aaaaggttgc ggatgcggag
    15241 aagaaactcg cacgtgctcg tgaggatgaa gcttctcagc tggagaagga tgaaaccaaa
    15301 cgcgctgagt ccattgcgaa ggcggaagag aaggtagcga aggcggagca gggcatcatt
    15361 gatgctcgcg aagaagccat cgaatctgcc gaggaagtcg cgaaggccga acgtgctgtt
    15421 gctgcagcaa ggttgcaggc gcttggtcga gtagtcaccg ccacgatggg aagcatctcc
    15481 accttgttgg atggttttgc ttctttggct ggtgctatgg ctgagatggc agcgcagatg
    15541 acagagaccg aagaccaaat tcgatctctt cgtgtggagt ccgcagctgc ggaaatcgca
    15601 cgtcttcgcg ctgcagctgc aatggtgcag gctgaaaccg atctggagaa agctcgtact
    15661 ggtggagcca agacgactcg tcgaatcggt gatacctcgg tcgaagcgct gggtaaggca
    15721 ctcctgaaat tccgcgaaac cggtgtgctc tctgtcgaga tgatcgccga cgcggtgaat
    15781 tcaggaaccg ccgagtccag tgagcgcatc accgagacgc aggaggatat ccgccaggcg
    15841 atgatcgccg ctgagattgc cgctttggat tatctcgagg cgtcgattaa tgctcagcat
    15901 gtcacggaga tgcagcggat tttgaccgcg cagcttatgg cacaacaggc tgcgatgtat
    15961 ggtctgggtc aatcccagtt cacggcgttg gagctgcttg tccagggcat cgtgtctttg
    16021 gtgggcggtg tcgcgaaaat cgcaggcgcg gtctttaccg taattgctgc gtttgcgact
    16081 ggtggccccg cgggtatttt ggcagcgatt gccgcgattc cggtggtttt ggatggcgtt
    16141 tccaacatcg tccagggcgc gacgaaggtg cgagataact gggatgaagg ctcacaagct
    16201 ttcaaccaat tagcacccga agcaaaagtt gaggtcattc taggggccat aggatcggtc
    16261 gccccagtgg tagctggtgc tgcagcaaca tgggcgaccg gagatgtgca atatcttctc
    16321 actggcatcg atgccatggg tgagtccaca aaaatcgtgg cacagcacat ggaagatatg
    16381 gtcacctata aattcgatcg gatcaatgct cattatgacg agatgatcga agcccagaag
    16441 gaagccaccc aagcccagct tgatcagatt gcgattttcc gttcagctct tgaactgatg
    16501 gcgtcgacga ctgaccagga cattttggat cagatcgata tcgattcgtt gcttgattcg
    16561 gttcggggta tttctggacg tgatcagact gcagagctgg ttgaggctga gcgtgaagct
    16621 gcgattcagc gtgaatccac tggtgcggaa gtcgtcgcga ttcgggaaaa gatggacacg
    16681 cccacggttg tgaatgtgtc gattgctccg gggactgcgt attcggctga tgaggtggaa
    16741 gcgattcttc gggatatgtc gtccaagatt gacggtctga aaattcagtt taatgagcag
    16801 aattcaacgt ctgcttcggt gaaggtcaat gcgagacgat aggaggtttt catggaagtg
    16861 aaggtggtgt cgtgggatgg aacaacgttt gatctcacga ccaataacct tccacgtgtc
    16921 caattggatg cgggtgggat taatagcctc aagggtgcat tgactatttc ggcggattct
    16981 cgtttgggtc gtgctggtca gactcgccga cgagtgaaga ttccgtcttt ttcaggttct
    17041 ttgtctggtc ggattgtagc ggagtcggag gaggagcgga tccggctggt gtctgcgtgg
    17101 aggcgcgctt tccattggaa taagccgtcg acgatttggt tgacgccgac cgccggcaag
    17161 gatgtttttt gccatgcggt gtattcctcc ccgcttgata ttccagccca ggatttacgc
    17221 gatcttgagg aggtgccgtt ttcttgggct ttggatgttg atgatggggt gtggtgggat
    17281 agccctcaaa ctggcacagg taatgtcaca gtgacgaatt ggggtgatga ctatatatgc
    17341 ccctcggtgg tgtggaaggg gtcttctcag aaggtcactt tgccttccgg agcggttatt
    17401 agtcttccga atgtttcttt gcagcaacct cgtcgtcttt tgctcgatga tgaggagtcg
    17461 ctgatggtgt tcgatttgga cggcaacgaa gacagaagtt tgtggcctat tgatactgcg
    17521 tttgccgaag gtgtcccacc tttggaatcc cgagaatatg taacgaccgc gaacgcaact
    17581 cttgagtggg ccgttcctgt gcttgatccg tggaggtgag tcgtgacgct ttttgattgg
    17641 gagactcacc ggctgcatcg cctgcagaag atcaaggatg aaggcatgtg gattggactt
    17701 ctcaatgagg atggaattcc gatttgcgat atgccgccag ccaccgcgat gaatgccccg
    17761 gcgactcgtt tggagccggg gtctttcacg atgactgttc ctttggtcgg gaaaaacggt
    17821 accacccaca gggttgctga tgagctcatt gctgatggta tttccacaga ctccactgga
    17881 gccttggtac ccgatcttag gtacacgcgc tttatttctt ttgagcgcga gggggaaacc
    17941 cgcgactccc gaagaacttt taaagttggt tttccgaagt ctgatggatc gacgcgtttt
    18001 ggccctgaaa cgatgacgct tgatggcatg tctgaattgg atttacttgg tgggttgatc
    18061 gccccttcgg atcctgacac ctgggataat gtgtggattt tgtcggatcg ggattgggct
    18121 ggcccgtggt cgaaggagcg gtggatttcg gatattaaaa ccgctgcggt ggccacaggt
    18181 tttacgttgt ctggccctgc ggaatccacg atccgcgagc tgatctcaag atcgttggct
    18241 gcatgttacc gaatcgatgg catcacgtcg gtggagcttc acccaattcg tgtgtcccca
    18301 cttggtacgg ggttggcatc accgaatgtg gttttgagac cgtccgacga caccattttg
    18361 aatacggtcg tcaatcatgc ggcggctgcg ggtgttcgga tcagtgccca tatgtggatg
    18421 ccgggggaca cctggcaaca cggaatccct ggtctttctt tacccacggt cgtggtgttt
    18481 gttgagcaga tggtaggagt gaattagctt ggttactttg attgctgatg gtggttctct
    18541 caccaccgca cgccaaaccg caaattatgt tttcgggtca tggcaagtct cagcccctga
    18601 tgggattgag cagatcgtcc ctgatgaaac cagaaacaac ggctatattt accggccgga
    18661 tgatgcgcct cgaggccgat tcgatcttgc tttcgtccgc caggacgcca ccatcgaatt
    18721 gaattacatc acagccgaag gcgaaacctc cggacgatca gatgttgaac ttcaaatgga
    18781 agcaggccaa gaacgctcaa aaggtcgcgt cctcgtcgag catgaaatct cagcatccgg
    18841 attgggcaga ttaagacccg gtgtagatat caatctctat gacatcgtga ccgtatcatt
    18901 ctgggggatg ctgattgatc ttccggtaac agctttggat tggactgaag agggggtgaa
    18961 acttcgcgtc ggtgggcaac ttattcacga ccctgaaatg ctccgctcac tcacctccga
    19021 agttgtacaa cagctcgacg ccgaacgacg ccgctccgaa aaagaaaccg cccaactagc
    19081 agcccaggcc gtaactgacc gccagcagac acagcagatt agccagatcg catcatcggc
    19141 aagtagcacc gccaacgggc tggtgactgt caccgataag caaactcaga acctgggggt
    19201 cacgtatgag atgcttctcg gcctgagaaa ttttgcaggt gagatgtatg aatggcgaaa
    19261 cggacaactc actgatacgc agttccggat ggcgatgctg gaacggcgaa cgtatttcca
    19321 aaacacgctc aacacgtggt acacgtagga ggttttataa tgactttggt ttctggtctg
    19381 ctttcgaccg tgaccactga ggctagtgcg gtcacccaag tagaaatctc aataaacacc
    19441 caccgcacca ccggcactgg gctgatgact gcagagcaga aaatggtggc agtcacaggt
    19501 ggaaactttt cctcccaaat cgcgccggga aatgcggcga tagcgcttat tatcgcgggc
    19561 cgtaagtctg ccccgatccc tattctggtg gacgacgtag atacgcagac tctcgctcag
    19621 gtgatcgatg cagcaagatt ggctactggt gagacgcagg aatccctggc agcttttgta
    19681 caacaagttt tggcggtgcg tcaggaggtt ttaggtgttg ccgacgatgt aaccacggag
    19741 aaaaacgcgg cattgtctgg gattagtaca cttcgtgatt cagctttggg ggcgattaat
    19801 aacgcgagtg gtgggtcact gacccaaata aacactgctc gaagtgacgc gctaaaccag
    19861 attaatcaaa actccgcttc ggcgctaact gacgtaggca ctgctaaaaa cactgctctc
    19921 acggagattg ggatggaggt cgccagggcc gaggatgctg ctgaccgcgc tgagagtgcg
    19981 gtgaatgatg gtgtgggtga tggttccgtc acgctcgcaa aattagctca agatgtcaaa
    20041 gatcagatcg gcgctaaagc tgagatgtcg gaggtggagc aggctcttga ggctaagcct
    20101 gatccggata cggtcgcgat gatgatcagc caagcgatcg caggcttggt gggatcagca
    20161 cctcaagcgc tcgatacggt ctatgagctg gcagcgtatt tgaccgatcc tggtgtggcg
    20221 agtggcctgg tgcagcagct cgcagggaaa gcaccgacct cgcatgatca tacgatggca
    20281 cagatctcga atctgccgac ggtgacagca tcagccactg gaagtgcgct tgtccagcgc
    20341 tggtctaccg gccagatctc ggtgcctacg acgccggata atgcgtccgc cgcatcatcg
    20401 aaagcgtata tcgatttgga agccggtaag cgcatcctca aatcgggcac ggctgcgact
    20461 gtgtggtctg gtacgcaggc gcaatacgat gcgctgacca atgctgtgaa aaatgctgct
    20521 ggttttatcg cggtgatcac agcatgagcc tgaaaatcgg tggggcagac cccaccaaaa
    20581 tcatggtagg tggggtatcc gccataaaaa taatgatggg cacaggcacc aacgcagtcc
    20641 aagcatgggc agcagccaga cgagtaatca tctccacacg cccactaaac acagagtggc
    20701 tgtattccgg agctacaggc gacaccgaaa ttttatcttt taccgcatac tcgcggatcc
    20761 ggttttcagt gcctgtgaaa tgcgacaggg cagtcagtgg ctggacagca ggagtcacca
    20821 tccccgcaga ggaaaatatc accgcactgg taaaagacac cacctacaca ttcaccgaag
    20881 ctttataatc cccggcatga gctggggatt ttctaattag agaggagtaa aagaaatggc
    20941 aaccatgcct gtcaaaaaag gcttttatgt cacttcgggg tttggcccgc gttggggcac
    21001 tacgcattac ggcacggatt ttggtgttga tggtggctca ggtgggcacc ctattttcgc
    21061 tatcaaatct ggcactgtga ccgcttctgg cccggcttct ggttttgggc agtggatcaa
    21121 tgtggatcat cctgcaagtg atggcggtgg cttgtcggtg tatgggcaca tcatcccaga
    21181 ggtgcgcgta ggtgatcagg tggtggaggg gcagcggatc ggacgaatca accccgatca
    21241 aaacactaac ggcggggttg cgcctcatct tcatttggag tttcaccgct ccgtgtggtc
    21301 accacctggt ggtgatcgcc tcgaccccat gaaaactgtg ctcgctggtg cagactggcc
    21361 gggtgatgcg ccctcaaatt cgagcgcgaa accggaaacg gggaaggtca aaaacatctt
    21421 tggtgtggat atttccaatc atcaaaatgg tattttggct gaattgatcg gtgcggaagg
    21481 ttttgaattc tgcatcatca aagccaccga gggtacgtgg aaagacccta ttttgcattc
    21541 gcatttggcg gatgttcgca aaaattccgg catgcaggtt ggcgcatatg tgtatgtgcg
    21601 tggggaaacc tcaccagaag cgcatgctat cgctctacat gagcatctga atgacacgtc
    21661 ggtgccggtt gctttggata ttgagcataa ttccggctct aatcctgatc attggcgggc
    21721 aattaaaacg gcgatcgagg cccgtggcta ccgcgtgatc ctaacatact tgccggagtg
    21781 gtactggagc caagtcgggc agccaaactt ggcggggcta ccgccgttgt gggcttcccg
    21841 ttatgtcggc accacaccag gggttgccag cgtcttatat tccacggctg gtcggcgtgg
    21901 ctggcaagga tacggcggcc ttgaagttgc gatgtggcag ttcaccgacc gggcgcaggt
    21961 cgcaggccaa aagatcgacg ccaatgtttt tgagggcacg gagaaacagc ttcgtgccct
    22021 tttccatggg gacaccccag aaatagagga ggagttcgat atgagcgcag tccaggaaat
    22081 caaagactat attgacaccc gactgacagg acctgtcggc accgatgtca aggacatcag
    22141 gcagcagatc accggagggc gcgactctat cccaggtgac ctcaaagcgt cttaccctgg
    22201 gtgggattta ggtcagctgg tgcgtgcggc acgtgaaaaa gaatttactg gcctgacgat
    22261 gatggaaatt cttgcagtca atattgctgg taatgatgat gatttccgtg cagcacgtgt
    22321 tgctgcaggt accgaggagg ctggcaatgc tgaataagtc tttttggaaa gacctcaccg
    22381 agcgtgcgat taaaacgttc gcgcaaaccc ttttagctgt gctggcggtg ggtgtgccgg
    22441 tgtgggaaat ggagtgggtg agcgctttgg ggattgcggc tggtgcgact gtcctgtcag
    22501 tactgacatc ggtagcttct gcaggtgcgg gtagccacac caccgcgtca ctggtaggca
    22561 cacccgggcg tcaccgcgcg ggtgagtgat ggtggaggcg cacactgtcc aggaggtccc
    22621 ctcgcaattg gaaattgatc tgcagccccc gccagaagcc ggaatctcac catgggtcct
    22681 tttggttgtc atgcctctgg ccatcgctgc ggtcaaagtc tgggaaaaat gggtcccgtc
    22741 aaaaaccgac cacaccgaga ccgtcgcaaa ggtctaccaa gaccaaacgg ccacgctttc
    22801 gaatcaagta aaaaccttct ccgagcaaat atcctccatg caaaaccgct tggacaaggt
    22861 cgagcgcatg ctcgcccagg agcgcctaag ccgaaacacc gcagaagata tcgcgctcaa
    22921 gctgatttcc atgctcgaag aaaacgtcca ccaatggaac atccggctgg cagcccgcga
    22981 aaaaaacgac cctgagaaaa aactcacctg ggtcccagac cccccacccc atattttgga
    23041 tctcaccacc gtgcagaaat accgcgaaat gatccaaaat tacgacccga cctaacactc
    23101 ttgcccccac tgacctttat tggtcagtgg gggcttttcc tattctccgc aaataggcat
    23161 tcataccatc tacatcccac gactgatttc tagttttatg ttccggatcc atatggcgat
    23221 aagcctcatc cacctcggta ttcagctcat ataaatcaat ccccaaaatg cgggctaatt
    23281 ccaccgcaat attttcacgc ttgtctaaac ctgccatcgc atcattgaaa ttagctcgat
    23341 gctcttgatt tttagtgatc accgtcgccc acaagcattg ctcttcatag tcgcggtaaa
    23401 aaacagtgtc ggttgcgagc atgaaaatca atgcgagcat cgtgtccttg gtgcggaatt
    23461 ccagctcgac accatgccaa ggctttttga aaccataaat ttcctgtcga agtgcctcta
    23521 actgctcttc ggtgatctct gaataaagat caagatcagt agtcgtgtga gtcgcttcca
    23581 aacgcttttc aataaaactg acttgagtat catcaagctt catttttctt cctcaattcc
    23641 aagatgtaaa cgttgatatc gtgtcagtct tttggcattc cctgcataag cggggatggt
    23701 tcgtaacgta attgtgttta tgaacccttt cattgcccct gcattcgcgg ggaagcccca
    23761 cccagtgggg attttttata cccgatccag ttttcaaaca gcggaaaagc aacccccgcg
    23821 aatgcgggga aagctagaga ttaggcttcg tccgccagat gatcagccaa ccactgggaa
    23881 gcggtcttag cggcgatctt cggaagataa tccaggccat aaccaccagg gttcaaggtt
    23941 cggctcccaa gaaggtcttc accctcccac atttcgaccc ggatcttctc cgcatcacca
    24001 ttttcgttgg tctcgatttc ggtgatccag aagtcgatga tccgatcgtc aacttcagcg
    24061 atgaagctat caacgatggt cactccgctg acattcggat catgatcatc tgagtggttg
    24121 aattcggtgc cggcgaggat ttcttttcgg atgtcttgca aggtgctcat gatgttccta
    24181 ctttcttgag gtgggggttt agaacttgga gaggatttcg gccaggtggt cagctgcgtc
    24241 ctcttcggag gtgatctcga aaccatcggt ggtgatcggc ccgtcggtca tggtctcgtc
    24301 gccgggcgcg tagatcgagt aggtgaggta ctcgccttcg gcatcttctt cggttccgac
    24361 cgccgcgatg tgaccggtgg aggtcacgat cttcgcgata gtgtcgttgc cgttgtcgtc
    24421 gcggatcatc tcgtgggact cgatgaggtt gtcggagtcg ttgttccaga tgatggtggc
    24481 gattgcttgg gtggtcattg ttttgccctt tcggtctgag ccggaaacct ttctggcttc
    24541 tctcttgctc tacacctatt gtaacacaac tgaacttgcg tacgtaacct tagtttcggt
    24601 gattcatgtc acatctttta gggcttcgtc caccgtgaag ctcgccaatc catctcgctg
    24661 tcgacgcccg cgatcgtaat aatcaatcat cgacgcatcc gaatggccgg tcatcgccat
    24721 gatgtcacga tcatcgaccc ccaaatccct cgcgaaagtt acaaaagacc tcctcaagct
    24781 gtgaggcgag atcttctgct cacactccgc catctcagcc accattgaga ccaaaccgcg
    24841 cacataagct ggtgtcattc gtcgaccgtc gacgcgcaaa agcgcgcctg tcgaccgctt
    24901 tttcatcagc ctgcgcacca catcagtgat cgtcggcggc atagtcagag catcaatatg
    24961 gtggcctttc ctccggagca ccatccggag gacacgcccc tcatcttcga catcgccgat
    25021 attgatttca caggtctcag agatcctcga ccctgtgaga agaaggatca tcatgacggc
    25081 ctgatcatcc ggcgggaggc ttttggaaat attgaccatt ctctgcatct cctgcggagt
    25141 cgcatacgtg ccggctcgat gccgaccagc ctttgggcgc cgaacgcccc acgccaaatc
    25201 agttttcgtg aatcctcttc cgtgggcatc gcgataaaat ccgcacacga tggtcgccgc
    25261 ttgtcgacct gcatgaggtt tcatatcctg cagccactgc tcgatgtgga tccgcgaggc
    25321 actccatgca tcgaggtgag aatcttggca ccaccacaac cattttctca agatcggccc
    25381 atagcttgcc ctcgtaccct tcgggaatcc gccgatccac tccgcagcgg cggtctctgg
    25441 ggagaccacc caatgttcac gtcctggcgg tatgggattt agcgcctcca tgccgagact
    25501 cgcccttctt taatcggcgc atcttctggg cctttgatgt gcggagcaac ataaaccggt
    25561 tttacatacc ttcggcctgg accaactcgt tgttggcgcc aatgcccacg caccaaccag
    25621 cggtgagaat attcacgcgg cgggccatca tgtgagggtt cttcgcttcg cttggtggca
    25681 agcctgcgca gatcgatgat ctggactgaa tcgcctggct taggcttatt tttcttaccc
    25741 gatccacttc ctttgggctt cgccttcctc atcgttgcga cggtgggttg ctgcatcaaa
    25801 agccacgacg cgccaatcac atgaagaatc cggttgacct cttgatcgag cagttcgttc
    25861 tcagcggggt ggaaattatg tgaagcaact gtggtgaaca cgccgatttc atagatattt
    25921 ttatagaccg ggtgcgtgcg atcgcgctgc tctttggtat ccaccgagcc ataaaaagtg
    25981 agagtgaaat atccattgat gatcgaccag tggaccgcgt acacatccgc atcggaaagt
    26041 gttgcttctg cgggacgtcc gtattcggtg tagccaggag ctttcctgtc gattcttcca
    26101 attggttctt gccaaagcat gaaacctata ggctcgggac gaactatatc gggagtccaa
    26161 gctggcaaag tatccgcggc ggagcgcgcg agcttcgtca tgtcttggga agcccaccat
    26221 aaggacgctt tggggagtga ggcggtgtga ttctgggtaa ggtcagtgcc tcgatggtga
    26281 taaggaatcc gatcattcgc tttatggatg atcgtgcgga tttcgggaag catccatgcg
    26341 gggattggct gcaacatggc tatgacgctt tctttgccct gaattggcgg atccaggatt
    26401 gggtgcgctt cgtgagattc gcaagctcgg agacggaaac accttcacca agtgcttgga
    26461 agatcagatt atcgcgctct tttgttaaat ttttagcctg ttcggatgct tcatccagtt
    26521 cctggacgac ctcttccagt tgctggacga cgccgcgtcc aaggtcgccg gccttctgcg
    26581 cgtaggtaat tgtctcggtc aaaaagtcga tgtcatcttg gttgagggct tcacggttga
    26641 tcttggtgcc atcgagctgt tcagcctgag caagatattc ttccgcgatt ttctcagtgg
    26701 ctttgggatc aagcttgagc ttgcccgcaa tgaaagctga aaccgactgc aggtccatcg
    26761 catttggttc ttcctcgact cgaatgtgct tcgctggcat gtcccagatg tcggatgcga
    26821 attctttcag ggatccggtg ctcagatctg ggttgacgat gatctcatct tcttctggct
    26881 cgaggctgtc atcctcccag gccttccatg tggagctgat gtaccaaccc cacttgaagg
    26941 cttcgttgag gagcctggtg cgaatgtcct cgagggtgcc ggtgatggtt tcggagcgat
    27001 cgttttttac ggtcgaagtg agggtgtaga tggtcatagt gttcttcttc ctagatgtag
    27061 tgatgcctcc gcgtatgcgg agaaaggttt caagtgggtt aagcggcgga ccaggtacgg
    27121 aggaagctct cgatctggga agcttcgacg acaccctgct cgttgtaggc tgcttcttcg
    27181 cgttcgccgg cggtgaggta gtcggtccag agcatctcgt tttcgtcggc gtcgaattcg
    27241 atttcgatga tgcgtccgtc ttctgcgatg agcgcgtaga ccgcttcgtt ggtgcctgcg
    27301 aacttctcgt ctgcagaggc gaagataccg aggttccatg cgaaggtgga gagttcctgg
    27361 ctggtggtga tgtcggagat ggtcattttc ttaccctttc ggtcggagct ggaaaccttt
    27421 tgcttctctc ttgctctaca tctattatca cacaattaaa ctatcaagcg caaccttggt
    27481 tgcggtgatt tatgtcacaa catatttcaa ttcggggtat aatatatcca gtgcgcatat
    27541 attatcgccg caaatgaaac actcactcct caaaaatcac cacggccgct aaatcggcca
    27601 aatctaacaa gggctccgga tccagctccg caaccagcgc gtcaaaaagc tcgcgccggg
    27661 caagcctttt tgcccgcaat ttgcccgcaa agcgctttgc agcccacata atttgcggaa
    27721 aatgcagaat ttacagaatc gacataatcg ccttggcctg caacgatgta aaacccctgg
    27781 gcggggcttt attgtcattt ctttgaaatc aagcgcagcc gcactgaaga tccagagttt
    27841 agctaagcct gtgacctggc tcgacgcttc ttgtcgagtt gatcaccagc ttcactagcg
    27901 gtgatttgcc cgcgcgctgc ccgcacgtag tcgaccgcag aatttgcggc tgcccgcgtg
    27961 cgctcatcgt ggttgccgaa aaggtgcgtg taagtattta aagtcgtgga tgcgttggcg
    28021 tgtccaaggg cttcctggac atcggcgacg gcggcacctt cggcgatgag gacggatgca
    28081 tagtagtggc ggaaatcatg gaaagtgatt tcccgcattt ctaaaacctc aatgatgcgg
    28141 gcgagcgtgc gccccgtcga gtttcggtcg tggtaaatac gatcctcgaa ttttgactca
    28201 cccgtatatg ggaagatcgg ctctccaggg cctacattaa gatccttgat ccttgattca
    28261 agaatatctg acacgctctt cggaatcgga atggttctgg gtctctcggt tttcagcggc
    28321 ccagtttttc gacctccggg gagcacctgg cgcacgaccg ataattgaag cttgagcaca
    28381 tcgagatctt cagggaagag tgcgccaatc tcactgacac gcatgccggt gccgagcgct
    28441 acttggatca tgtgctcaag ccaaatcctc ggcggggtag gagcgccggt ctttctcttc
    28501 ttaccttcgt gggctagatc taggatctgg gctaattctt gaggcgttgc aaggtcttgc
    28561 cttgagaccg ccatttttgg tggggcttta ggtgctgaga ttcttgggat atgggtgaga
    28621 atgcggtcct ggtgtgcacg gttcagtagg ccggcaactt gtccggtcat gactgcgacg
    28681 gtcgatgagg acatcggctt tccgtctttc catgggcgtc cctctaaaag cgttctattc
    28741 caggcgctga tatcgcctgg aataatttta ttgagtggga tgccaccgag cttcccaaga
    28801 ttatcgacta atgcttttcg attagcgatc gtattaggct tagtcgcttc gtctttccac
    28861 tctttggcaa gatcaagcaa agtggtggcc tcgtcctctg ggctgaccca ctcgccgcgg
    28921 cgtagtgacc gctctttttc accaacccac gcttttgctt ctttttcggt atggaaagtt
    28981 ttggaatatt ctttccccga gtggtctcgg tagcgcccta cccaccgagg tttttgacct
    29041 ttatcttgcg ctgagccttt ttttggccgt cgttgaacac ccattggtac actggtccct
    29101 gtctggattc agaaaatctg gatatctgtt tttaatgtct taagattccc tctgtgcata
    29161 tcgtttggcg acgggcgtgc acagggggaa tttttttgtg ttttacaggt tatcgagagc
    29221 gtactgtgcc tgctccggag tgaacttttc gaactggctg accagctgat cgtaaatggc
    29281 tgcaggagac atgctcattg tctcctggta ggactgcgct ttcttgaggg ctaattcatt
    29341 ccagttagcc tccacggtat ccactgcgta ctgggcggat tctggcgaga attggtcgaa
    29401 ttcgctagtc agctggtcgt aaaggccatc cttggacatt ggcatagtgc ggatgtagct
    29461 ttcagctttc tttagtgcgg agcggtactc agtaggtact tcatcgacgg cagcttcctc
    29521 tacgattcct ggatctgctc ctgcttctgc aggggctgag atgctgctcg gagctgcggt
    29581 tgtgtcattg tcgtcaccac cgccagctag tgatgatccg atggcgatga ggatgatggc
    29641 accgacgcca attcctcccc atttcatgca gccacccttc ttcttaggct tctgggtggg
    29701 gtcctggtgc ataggctgct gggctgggtt ttgtggggtg gtcattttta agttcctatc
    29761 aggttagtgc gcgtatgtaa atgtcgcgcc aagtgttcac gacgtccggg gtgacgccga
    29821 gttcgtgcgc aatcgcgccg gggtgagggc cgtgcaggag ttctgctgcc ctgtattcat
    29881 ctttgcttat gaggaggagt gctgcgtatt cattggctct tttctctagt cgggtgtccc
    29941 cgtgggtttc gtcgcggtag aacgcatgcc ccagttcgtg ggcgaaaatt gagcgttttt
    30001 tccatgggtc gaggcctttc ctgaggagga tgaggcgccg gtggtggagg tacatgccgt
    30061 cccactcggg gtgtaaatca taagtttcta tgacgtgcac cccgaagagt tcggcgattt
    30121 tatccagatc cacccctcct ccttatggtg attcgggttc cgtgtattcg attccatcgt
    30181 cggtatgagc tgcttgtggc atctcgttcg cttcgcggat ggcgtcagcg atctcatcat
    30241 cgcttagtgg tgcgacatga gatgaatgaa gcgaagtgac gtttgagaag ttcggggtga
    30301 tctcgccttc ggtcccctgg aagtattcga ccgcttcaat atcgaagttt ccggtggcgt
    30361 ctgggtcgac gcgatcgatc atttcatcgt ggaggtcttt attggtggcg tatttaagcg
    30421 ctgctttcac cccaacgcct ttaacctcgt ggtccttcag gtgcccagtt tctacaaggc
    30481 catcgactgg cgggtagtcg tatgcacggc atagtgcgat gacaacctct ggggagagcg
    30541 tgtggtggcg ggagagctgg cgactgatcg tgctgttgtc gaggccaatc ttcttcgctg
    30601 catttcggcg gctgtcgtct ccgattaggt ggtccaacca tgttccaatg tccatgtgat
    30661 gaattttatc atcactcaat aaatagtgca acacctgcat gttttgcgcc attgcagcac
    30721 gtgttgacca tatgagttga caagtttcag cgcttggtgc atacttacat cagtggttgc
    30781 agtaaggaag cattccacgt gagacaccta ggaggtggca ggaaatgcag aagatccgtc
    30841 ttcgccaggg tgtgatcgaa aagatcaagc tggatcgaaa cctggaatca gattttcagg
    30901 ttgccgcgat cctcggcgtt acggctgaag aggtcgatcg tatgcgtcac ggcgcggcga
    30961 ttagttcaat catggctgcg cacgtcgcgg tcattcaggg gtcaggcttc aacctgagcc
    31021 catgggttga gtacattcca gcccacccac atcagaagca agcggcttaa ttcgccctta
    31081 taagtgaaag gaggtcccgg acatgcactc cgagaccacc aagaaaaatc ctaccactgc
    31141 agcacaattg gacgcacaga tcgaagagct catggagttc gcgcagtttg tcggtgaatg
    31201 ctttgattcg atcgctttgg atgaggtcgg tcatcagcgt gatcgtctga ccaaggaaga
    31261 ggatcgtcag gtcatgagtt tgctcttctt catcccaagg attactcgcc tgatcggtga
    31321 ggccactaag cgcagggccg agctgtgagc agtccgcaga gtaatcacct gaacgatttg
    31381 ctcaggcagt gtgctgagct gatggatctc tggctgaaag cgtttcgcac accagatggc
    31441 ctcatcaagc taaggcacac accaattgag atcgctcaat tcaaggtttt gagtgagtct
    31501 ctgtcccagg tgcaggagga gcttagctcc cttgctggcc tgaaggttta aagaaacatc
    31561 attttcatcc acctgcggta ttcacgtccg gggtgtcgga gcaaaggtag atttgccatg
    31621 ccaatttctg agctaattca gcatgcccaa aaattcgcta tcgataacgg aacgacgatt
    31681 tccttgccac gtgcacgaaa agtcgcctta gcgatcaaaa agagaatgga taagttcgtc
    31741 gtccaggccg aaacacctga tgaataccgc tcaatcacac acagtgacat caccggcgag
    31801 actgcagtga acaacattct gcgcgaactt ctcagctccg acaccacagg ccgcgccggg
    31861 aagtaaaagg agagatttta gaaatgaata tcgatgatat cgaccagggg aacgttcttg
    31921 atggttctcc gcttttgatt gatccacatt atgatgcgac gtttataacg atctcagata
    31981 gggaagaaaa cccactgatc ttggctttaa gtaccgagga tctcaaggtt ttccatgatg
    32041 cttatgttga tcgcattcgt atcgatgcgg gagacgttct tattgagcca catccagagg
    32101 ttgaagatga ctctgacaat taaaggaaat catccttatg ccgatacctt ccccatggca
    32161 tcagatgaag agcttgatga gctaacagcg tccgtctcga cggtcggtct gattcatcct
    32221 attgtgctca ctcctgatgg tctggtgctc gatggtcgga accggcttga ggcgtgtcgc
    32281 cgcgctgagg tggagccgac gtttgaggtg cgtgagggcg acgatgacga gtacaaagaa
    32341 ttcgtcatcg gtgtgaacac caccgggcgt cgcgaatcca tgacagtcca gatcgccgca
    32401 gcagccgccg ccctggtcct cggacatgag aaacggaaga acggccgatg ggttcgaaac
    32461 acccataacg gacaatcgtc cgatatggaa ggtgggacgt tgaaggctct acagagatgt
    32521 gggcttgtcc tcgatgttct gggtcctgcg catcttgaag aagtccgcga cggggcagcc
    32581 tcgctcaact cgaagcatga ggaggcgcgc cgggagaagg aacgccttga gaatattgag
    32641 cgtgagcgta tgcagcttgc ggagcgccag cagcgcgagg aagaagcagc ccgagaattc
    32701 ttctcaacca acaacgaggc tggtctttgg ctggccgatc gacctaatca gcacaaaact
    32761 ttgtatgccg ctttcaagca gtatgaagcg gaaaacgaag aggtacgcct cgaagaggaa
    32821 cgcaaacgcc gtgaggaaga gcaaaagcag cgtgaccacc tcgacaccat taagcgtgaa
    32881 gctgaacgcc tcaagcagtt cctctacgga tatgggcaag cgtggagcat gcgggagcat
    32941 ccatatcgcg aggaagttct agctcagctt gatcagtccg caagaaaccg atttacaact
    33001 attgaaaagg aaatttcatg gccatcagtg aaacacaact aaaagaaaaa ttcattcagc
    33061 atgtggatag tcagcttgat cggcatcgca tagatagcta ttcacctgga gacaaatggc
    33121 tagatgatgt ggtcgacacg attgatacac gccacctttc agataaagaa atccgccggc
    33181 tatatgtatc gaccgtcgtg aagaaacgcg aagccgaagc aacaaaaagc gtcaccaacc
    33241 tattcaagag aatggcggaa tcagggcaac gcccactcga ctggttccag tactcctcaa
    33301 aaccaatggc atacacaatc caagtcccca acaaagacgg cgatctcgta aaccgcgaac
    33361 gtcgcgtagc gctccgtgca gctacctcgg aagatttctt agcttgggca ctctggcgcg
    33421 aagagcaagc aaaaaagagc tacgacgctg aaatgaaaaa catcgacgta gcccgcggac
    33481 tagcccacga aatggaactc ggaggcttcc gcaccttcac cgactacggc tacgcagtat
    33541 tgagcaaacc tgtagatgtt ccagaaaacc aagttctgta aaaatcgcgc cgggcttgtt
    33601 ctggcgtttt gcctgtgtag ctcagtggta gagcaactga cttttaatct gtgggtccca
    33661 ggttcgaatc ctggtgcagg cactaggtgg cgttaaaggg gtgtttcgct catgcattcc
    33721 aaggtgcatc cttccggcga tgttccttaa ttcttcgctg atgtacctgc gtcacctaaa
    33781 tccaaaaaag ataagcccct gacagatatc agctgtcagg ggcttcgagt ttcctagggc
    33841 cgcatccttc tggtgtcgcc tacttgagcg gtgctggtgc ggctcccacc taaaaccaaa
    33901 agaaagaccc cgctggacaa gagcggggcc aaagagttca gaaaggactc accatgagat
    33961 tacaggacat gcctgtcttg gaccgaatgt acccaggcgc taactacatt cctcttggat
    34021 tcacccagtt aaagagtcgg actgtatgct cggatctttt tcacacgctt tccgagttta
    34081 agcggttcaa actcgatgac ggtatgagga tccagacccc aaaggggttg tgggatccaa
    34141 agaaactatt tggccatcta atgcttcctt tccctaaggt ttggatcgaa tgggaaaacc
    34201 gaagggaaga ctccccagga agtggaatct gcacaccatg gccgatggcc gctgcatgtg
    34261 tacacaaatc ggagcttgtt cccttcatgc ttcagctatt tggggcaacc gccaacgatc
    34321 cagatacccc taacgttcca ccgtcagtgc gatacaaatt tcttgaatct ggtgcttgga
    34381 caatgttttt gtttgaagca acttctggaa taccacgtct aatgccgggg tgtttaacaa
    34441 tccaacttga cgagtctggt cttttcttag gaatcggagg taatggtgca aatgtgttcg
    34501 gtacgaacct ggaggagaag acatctgcgt taacagatct tgggtgggat gcgttgtctg
    34561 cgattggttg gctaaattgc aaaaatgtaa ccactgaaga gaacgaccgc tccatgaatg
    34621 ttaaaaagcg tcgtcggcct aatcgtgatc gtgctgccac tctgaatttt cacactatca
    34681 accttcctgg acgcgcaaat tcgggaggga aaattaacga tagtaaatcc ggatctactg
    34741 cacttcacat ggctcgtggg catttcaaaa ctttcacaga agatgcccca cttatgggca
    34801 agcatgtcgg cacctactgg tggggctggc aggtgcgggg caatccccgg aacggtgtcg
    34861 ctgttacgga ttacagggtt agcgcctaac taatcaaaat tacccccggt atgtacaaga
    34921 tgccgggggc ttcgagtttc ctagggagga aatcatcatg accaatgcta ctcagcaaag
    34981 gccaatcatg aaagcgcagg acagtaaaaa gcgccatcaa tttaagaaag attccacgcc
    35041 aatggcatat gaagctttgc agattgtgcg tcgaatcaag caggagaaag cgcaatgaag
    35101 ctcttgaaga aatggacgca tgaagaagtt ttggagtgca tgatcctcgg aaaaaccgca
    35161 gttcgggccg cgggtcattc ggagaatctg catctcattg cgatcactaa tggcggaatc
    35221 ctggtgaagt ccgaatcaaa gtcgatgccg gttgatgtga tgatgcacca aattttgggg
    35281 atcgattatg agtgagtcga aaacgtacac cgtcaaagag gctgcgggag ttcttggaat
    35341 gaaggaatcg acgctttatg agcagcttcg aaagggtaag gccgaagatc tcaagccttt
    35401 tcgtcttggt ggttggcgga ttcctcgtcg cactgtcgac gccaaagcga atggcctagc
    35461 ggcatgaatc aaaaatataa ggaggaaacc atgtcagaaa atgttgatga gaagaccgtg
    35521 aatctcgatt tcgcggactt cctcgatgag ctagatcgtg gacgagtagt cacggagctt
    35581 ggcgagaaga tgctcgaagt gatcgctggg gtgaagcagt ccggtaaggc cggcgctttg
    35641 actttgcaga tcaccgcagg ttgggacaag aaggccacga tgctgcgcat cggcacgaag
    35701 atcaatgcaa aagtaccgca gctcgatcgc ggcgagtcct tgttcttcgt ggataaggat
    35761 ggcaagccgt ctaaggatca tccatctcag cttcagatcg ttgaccgtaa tgccgaggtt
    35821 atcgactaca gcgaacctcg cttcaagaaa aaccagtaaa ggaaaagaat cacatgtctt
    35881 atatcaatga aaacaatgac ggcaccgaga atggtgtcgt cgctgagctt gcctcgatga
    35941 ctgctcagcg ctcggaggaa atcatcgcgg gctcagagga tacggttgtg gctccgatcg
    36001 cggtccactc cactgtctat aagcatgatg agcgcctgga cttccgcact catgaaaaat
    36061 tcttggagga accggcccgc agacgtggga tcactcgtgt gcgcagtgtt gagtctctgg
    36121 tcaagctgga aaatcgttat gtccaggatc agtcgatcac tttcactgat ctggagaagc
    36181 gcacgatcac gacagtcatt gattttgatt gctggaaagt tgatcggatc tcgtattcca
    36241 ctgattatca tcctgatttc aaggagtggc tgcgcctgaa tgatcagtgg atgagccagc
    36301 tgcaatttgc ggagatgctg caggatcttc gccatacgat tgtggagcct cgcgctgcgg
    36361 atgtcatgca gatcgcgcgc actttcactg cgactcgtac cgcgaacttt gagtcgggtg
    36421 tccgtactca gaatggtgat gttcagttct cgtatgtgga ggagaccagg gcgaattccg
    36481 ctagcttggt ggagatccca gagacgatca ttctgaatct tccgatctac cgcgattcaa
    36541 cgaatcctgt tcaggtgcat cttgatttcc gctataacgc ggcgaaggat ggcttgaagc
    36601 ttggcttccg gatcatgaat gtagatcatc ttcttgaagg tgcgtgggac gcgttggttg
    36661 agcaggcgtc ggaaggtttg aagtcgatga ttgttgaagg ccctgctcct gaagctgtgc
    36721 agccatggga gtagatcggg agcttcttga tctggcaata gcggtcgatg tttttaagcc
    36781 ttctttggag gatgatgttg accgctattt tcctgcagcg atgaagttca tggtttttgc
    36841 ttatggcttt gcttttgttg cttgtggggt tatggctggg gtcttgattc acgatggatg
    36901 gatctgatta tgacaggcct ctcgatcctg tcgaggttga gaggcgtatc cgtattactg
    36961 cggatcgtat cgaagatggc gtcgggaagg tcaagcgcgc caatatttcc gcgaaagatt
    37021 ccgagaggct ttaccgcttg gagaaagctc gaatcaaaga tttttatcgt ggacagggct
    37081 tgagccatgc ggatgcagaa acaaaagcaa cccttgagac cgccgagtat ctcgaagaac
    37141 gagatcacaa ccaggccgcg tatgagtacg cacgtgatta tctttatggc ctcaaggaca
    37201 tgctttcttc tttgcagact caggccaagg gtttgagtgc tgcttatccg atggctggga
    37261 gaggtttatg agtaagaaaa caaagcagat acctaagcgc gtcgtggctc aggttgaggc
    37321 gaggtctggc ggtaattgcg agatccttct taccgggatt gggtgcacga tgcgtggtga
    37381 gcatcgtcat catcggaaga tttcagggcg tgaacacacc atcgaaaatc tacttgatgt
    37441 gtgtcatgta tgtcatacct atattcatgc tcatccggca ctttcttatg cctctggctg
    37501 gctggtgaaa atgaattatg agcctgaaaa tgtgacggtg attcggcgta gctcagaggt
    37561 gaaattattc cctgatggga ggtttgagca tgtcggagat gacagaggat tgctcgattc
    37621 cgaagaagta tttggctgac tttttaggac acaaggtgtg gacacaccct gagtcaaaaa
    37681 caggtcttga ttcggagttt gtcgagctta tcgacgtatg gaaagaggac accggagagt
    37741 ctgagttagc cacgattatg tggtgcgatt tcggtgatca tcttggtcga gttgtttcgg
    37801 gtcctcatgt ctacgtccag ggcgtgcctt tcgaaaaggc acgccctgtt gtcatcaaaa
    37861 gccgtttcgg tccagttgat tggtggacgc tgcgtacgaa cttcaggccg cttgagatta
    37921 ttgagcggcc tgtcaatttt ctacccgatc aaccagaacg agtgatcgag ccagaaccga
    37981 ccgctaaatc tattcctgat cctcctgcgg agtcgctggg agatcagttc attttgccca
    38041 tttaggaggg ttctggtggc tcattctttc gaagcgcgcg atgacttaaa agcgtggctt
    38101 cagcataagg gcgtcgaaaa gttcaccgtg aaatttctcg acgccattct tgatttattc
    38161 caatcacttg aaaaggagga ttcatgagca tcggcattag agctttacct acgccgccga
    38221 atacgaggca tgccgaggtt gtgtactaca tcggcgctat cggtttagga attgtgcgca
    38281 tcggcaagac cgtgaacttg agccagatga tgaggaagat taaagccttt tcacctggtg
    38341 tgaatcctgt gcttttggcg tgggaatacg gcggtaccac cttgctgcat aagcgtgagg
    38401 aatcattcaa tcgtgattca cgtgttgcgt ctggctggta tgcgcttacc ccggagatca
    38461 ataaatggat tttacatctg gggtctgatc aaccgaattt ccctgaacaa atttaactga
    38521 gaggagggga ttatgagtat cagcatccag gggcagactg gttggctgag catccctaat
    38581 ggtctaggca ggtcaaggct tccatattca acgttggcgc ttttgattaa tttgctgaca
    38641 cattcggcgg gctttaatgc gagctattcg acgatcaaag agcagactgg catggcgcca
    38701 acaacgattg ctaaggcttt agacaatctg gaaaagctag gtttgatcac ggtcaaaaag
    38761 gttgatggcg atggtggaaa attcgcctcg aatcactaca ttttccatgc ggataatttg
    38821 tggaaaatcg atgcggattt cgttgccgag cgtcttaaaa aggattcacc gtctccaaaa
    38881 aatggagcgg tagaaacgga aaccaccgct ccagaaaacg gagtggtcac cgctccagaa
    38941 aatggagtgg caccgctcca aaaaatggac actaagaatg atcagggaga aataacaaag
    39001 aatgaccaac cccctgtagt cccccaaggg ggacagcccc caaagaaaag caattctcgc
    39061 ggtgaacgtc ttcctgaaaa gtggatgccg gatcagcgtg tcatcgacgc gatgaaacaa
    39121 gaaaatcctc acgtcgatct tgagcgagaa cattccaaat ttactgatca ctggaatgcc
    39181 tcgtctggtg ccaattctcg gaagcgagat tggaatgctg cgtggagatt gtggatccgt
    39241 cgggctgcgg aacaaactcc ggcacgatcg cacaatggtc gatcatctgg atttggcaat
    39301 gatcctcggc attggcttgg gcaacagcct caaccaactc aggatttctc tactgggcac
    39361 acagtcatcg atgacgaaag tttgttttag gaggcgacga tgaatcagca agatatccca
    39421 aattacaacg ctgatgggtc gatcaattat cccggtgtcg ccgccaaggt cttggcgtcc
    39481 tgcaagacga tcgataaata tttccctaat ccggagatca atccggtgac agggaagacg
    39541 actgcggacg cctgggcgat gatcttcgca aaacgtcctg attacccacc gggcctctgg
    39601 ttcgctgcgg ttgtgtcgtt ctacggatca gaggacgccg cagaaggtgc gaagccgggt
    39661 gtgcaagaca ttgttcgcca tgcgcggatt cagtccgaca aggagccgtt taagagcgaa
    39721 ttacgggcta tcagggcgcg tcgtgtggag gagcgggatc gaatgttggc gttgggtagg
    39781 gctaagcagg ctgcgttgcc gaaaccgcct ccgactgtgg aggtggattc gatggcgtct
    39841 ttttcgtctg cagcgaagga aattattact cgtgctcgta tgcagcatgg tgaggaagga
    39901 agtttttaaa tggcgatcgg cgatactcca atcacggtgg tcggtaattt ggtggcgtct
    39961 ccggaattgc gctttacacc ttcgggtgct gcggtagctg atttccggat tgcatcgacc
    40021 cctaaggtct tcaaccggaa tacaaatcag tgggaagacg gggagccgct tttcctgaag
    40081 gtgaatgtgt ggcggaagca ggctgagaat gttgcggagt ctctggaaaa ggggatgcag
    40141 gcaattgtgg tgggcaagct tcagcagcgc cagtatgaaa ctcgcgaggg tgagaagcgg
    40201 agtagctatg agattttggc ggattatgtt ggcccggcgt tgactttcgc ttatgcgaat
    40261 gtggtgagga atcctcgtga gcagtcgaca cagtattcga attctcgcca ggcgaatgct
    40321 gcgcaatcgg gtggtttcag caatcaaggc cagggtggtt ttggtggcaa ccagtctcag
    40381 gctgctccag ataatgatcc gtggaactca gccccaccag ctggattagg tggtttcgct
    40441 ggtcctgacg attcggaacc accgttctag ggagtgatca tggcgaataa tccatatctc
    40501 accccagaaa cgaagttcaa ggacgagggc atcacgcagg aagctaagaa tgcgtgggat
    40561 cgcttctatt caattcacca gcgcatgaag cggtggacgc gccaagggct ggccgaaaag
    40621 gttcaaacca gcatgtggaa gtgggagaaa ttcagccagc aagcatgggc ctatggttgg
    40681 gaagttcccg accattttga cccttttgtg aggttgaagt tcaagcatcg taggaccgct
    40741 cgatgactga cctggtcact gcgtctgtct atgtggaaaa cctgcatatt ttcattgggc
    40801 ataggatctg gtcgaaacca gaatcgatgg gatatgccac ctacggctat caccctttgg
    40861 tggatgtcat caccgaggaa accggatcta tgtattatcc ggtccggatc aaggcggtta
    40921 tcgaatacga aggcgaacac catgaggtga acacacctca agcgtgcacg gtccaaaaca
    40981 tcaaaaaaga ccagtgcacg tcgattgatt atgacggcaa gaagtggtgg cagtggaatc
    41041 cgccggcaca gcaactatca attttttgac ccgatccacc gaatgcagtg ggtcggtttt
    41101 ggaaggagtt tttgtgaata aagaaaagct tgaaaaagct gttgagtggg ccaatatggt
    41161 ggtcaatccg gataagagta cttcggatcc ttttgatccg gtctggatag aaaaagtcac
    41221 cgaaggagga aaggccgcgg ctgagttcat ccttgaaaag catgagttcg aatctcgcat
    41281 tgtggagatt ccggttactg agtcaatgat caggatttcc gtggatgaca agcattacac
    41341 gatggaggaa gtccagacga tcatccgaga ggtaaaccag aaagctaacg cgaagattta
    41401 caaacctcaa cctttggggc cgccgattga ggcagtggtc atcggaggca ggtatttcac
    41461 gatggatgag tacaaggaaa tgatgaagga aggtgatcct cgtgtctaag ttttctgcgg
    41521 ttgtgtattc gcgtcctcgg tgcatgaagt gtcgtgcgac gatgaaggcg cttattgcga
    41581 tgggtgttcc ggttaaagaa ttgcagctgg atgattttcc ggagaagcag gaactcatgc
    41641 gccaggaagg gtggatggag ttgccgcttg tggaggtgca gctcccggac gagcttgttc
    41701 ggtgggctgg catgtcgacg gagaatctag atgcgctcaa atatctagtg aaggccgcgg
    41761 cgtgatggag tttgttccgt tgggtggtgt gcctgatcgg gatcctaatt tcgtggtgga
    41821 tatcgattta ccgtggctgg atccgccgtt gtcgatgaat gatcgtggtg cttcacgcgg
    41881 tgctgtaatg gctaaatcaa gggatgtcca agaggttcgt gctgtcatta tgtttttgtt
    41941 gcgccggtat aaggttccga agggtgattt tgtgtcggtg cagttgcatt tcttgccgag
    42001 gaataatgtt cggcgggata cggataattt ggtggccacg ctgaaaccga tttgcgatgc
    42061 gatcgcaaaa ggcactgaaa agcatcctgg ttttggtgtg gttgaggatg atgctccggt
    42121 ttttatggct aagccggagc cgattattta tcaccatcct cgtggtgcga aaccaaaaat
    42181 gtggttgacg ctgaaagttt ggatggatga tcaagccccg caggttgtgg ggctttaaac
    42241 atttctaggg aggtggatca gttgaagcct gttcttgatg tgactgcggg gagccgaatg
    42301 atgtggtttg accgtggtga tgatcgggct gttttccttg atgagcgcca ggaggaccac
    42361 gttctctgtg atggcagatc attgattgtt gatcctgatg ttgtgggcga ttttcgggat
    42421 ttgccttttg aggagtgctc attcttccac gtggtttttg atcctccaca tttggagaga
    42481 ttggggccga aggcatggac gcgtgcgaag tatggtgcgt tgctttcttc gtggcgggat
    42541 gatttggcgg ctggtttttc tgagtgcttt cgggtgctga aaccaaacgg gacgctgatt
    42601 tttaaatgga atgaagacca aattccagtg tcagaggttt tatcgttgac ctctcggaag
    42661 ccgctgtatg ggcatcggag tggtcgcgct agtaagacac attggattgc ttttttgaag
    42721 gaggagttgt gaaggatatt gtgctacccg atccggatcc tggaatgcat tgggagtttc
    42781 ggaagcagga ttctttggtg ggtccgcatt ttgctctggt gagttcgtat gagggtgatg
    42841 agctcggggt tgtggtcctc gatcattacg tttttgagtc tggtgtgatt cgcgcagcga
    42901 agaaggtaat caagaagcac cgtctgcgga ttgatcgtga tcgtgatttg aaggttcttg
    42961 agtctcggta tccgcatcgg acacctgaac gttttaggga ggttcgatga gttttgttga
    43021 tgatgtggat cagggtaatt cgtttgctcc gtcgacgttg aagccgtcgt cgaatgcagt
    43081 tgttgaggtt gatcgttggt tgccgagtgg tgttcgtgtc catttgcggg atttggtccc
    43141 tggtgaggat gttcggcatt taccgtctgc gattgtggag tatctcgagg accgtgagtt
    43201 ggttcatttc ccgagtcgcg gcccgaacat ggacaagctc attttgagtc ctttgggtgt
    43261 gcaggttcgg aatacaaata tcaaaagatt ggaaggaaaa ggatgactct cgatgaggcc
    43321 cgcgattggg cgaataggga tgatcggatt ctgggtgttt tacaccctga tgcgcaggca
    43381 gctatcgaag tgattcagtc gttgcctgat aagtgggtgg acgcggaaaa gctggaagaa
    43441 ctacttgagg ggaaagaggg acggccacca gctaccgcat tccccgagct attgcgcgat
    43501 ctgcgcaacc tgatcacccc aaagcttcca actttggcac agctgatcca atcgggaaaa
    43561 gatagaaatg attacctgat gatgcaggct cgcttctcag gcagtgattg cgatcatgtg
    43621 attattcgaa tttggcgagg tagagcagca ttgctccgta aagatgacgg actcactttt
    43681 gatgctaacc aaacagacat cacccctttg cctgacctgc cgaaacttga atggcctagt
    43741 ggtggggacg caccaactat tgcacaaaag gaaagagttg ccgatgacca ggctgttgca
    43801 aaagatgttt gtaatagaga atccaaccgg caagtaaaac ttgacagttc accacagccg
    43861 gagccgaaag tagacgaggt atggatcgtc gaagaagaac aaggcggtag gggagttggc
    43921 cgattcgccg gggaagaggt cgagttccca tggtttatcc tcctcgacga gggcacttac
    43981 gacagctaca aaatgggcag cgtcacccca atctgccgaa tggttcctga atcgcctgct
    44041 ttgccggagg gtatgcgcct agcggatagt gaggaatacg ggcggatcat cgtatcgcct
    44101 cgtacggatc tacatggcga ttaccttgtc gggcattcag atgacgattc cgaatatggc
    44161 gcggactgga catatcttaa cgctggcgaa ttcacctact tggacggaga aaccaaatga
    44221 ccaaccaaaa cccagaccca atcgtcgcgc cgggcattgt ggagcagtta ttgagggctc
    44281 attacgggct tgtttttgat ctgcgtgctg agaataagga attgaaggtg aaattagcgc
    44341 aggctactgc gactagtgag ttggcaagta agaatgctga ctcgtggttt gcttcccgtg
    44401 aggagtattg gggtagggca caggctgcgg aaaaagagtt gagtgatgct gaagatgagt
    44461 tgaggaagca acggaatgcg cttgacgact cgcaagtgaa gttggagaag gcacagcttg
    44521 ctctcaatga tgcaaacatg aagattgcgg gcattgaata cgacaagctt tctttacgtc
    44581 agcaggtcat tgattcgaaa aacagtcggg atcatcttgc ggaggatatt aagaagattc
    44641 ttcaaagttg cgagggcagc tatgcattga tgatggaggc gattaggaag attcggttcc
    44701 tggtcgctag cgagaaaagg catgttccgg aggggcctgc tatcccggcg gaaaagttat
    44761 tcctgaatgg aaatctaaaa ctcgaagccg ggcgttcagg cgccggggtt gtccttgagg
    44821 attctcaggg acgctgcatc aagatcaccg ccaataaatt gagtccgcta ggggagtatc
    44881 tcctggcggt tcatcttttc aatgaggcgg gtggcaatga cgacgtttaa acctcgtgtt
    44941 ttcatttcgg gtccgatgac gggtattgag gatttcaatt atccggcttt ccatcatgcg
    45001 gcgtatcggt tggaggctga gttttcgatt atcagtccgg cgcatcgtga taatggtatg
    45061 ccgttgcagc caccctctgc gggttcggag aagccgtgga cgtattacat gcgggactcg
    45121 ttgcgaaagt tgatggaggc ggattgcatt ttcatgcttc ctggttggga aacttcgcgt
    45181 ggtgctcaga ttgagcatca tcttgcggag ctgcttgaca tcaaggttat taatccaaat
    45241 attttaggag gttctgatga agattcgtaa aactcttgtc gctgctatgg ctgcggtgac
    45301 tgctttggct cttgtgtctt gtggtactca ggctgatcgc gcgtcctaca acttgagtag
    45361 ggaagcggat aatttcaatg ttcctcgtcg tgtggtgatg atcaatacga tcacggataa
    45421 gcctttgatg gagatcgtcg gttacctttc gattaagtcg gataatgctg atggacagct
    45481 tgagatcacg gtgaagaatg aggatgggtc tttcaagaag cacttcatcg gcctgtcacc
    45541 aacaattact tacacgcttg aggatttggc gggtacggat atcagaccct accgctacca
    45601 gatcaattac cttccggagg cgatcattcc gattgagctt gtcgacgcct cggattcacc
    45661 ggcgtgggag ggtgatggtc gatgactgaa aaagagccga tcgtcgcgac gatcacgaaa
    45721 gttcatgagt gggaacgtaa aggttaccaa agtgggactg tcacttttga ggtgacggtg
    45781 actccggggg aattcatgga gctggatttc acggagcctg ttttgatcag ccaggattgg
    45841 gaggattctg atgaagattt ttaggcgtgt tggtgcgtgg ttggcttacc atccgaaggt
    45901 cgcggtgggt gtgaatctgt tttcgtaccc gatcgttgtt gtggtggaga atgcttggta
    45961 tttcttctcg gagctgtggg gagaagttaa gtctttgcgt gatgatgttt atttctttgg
    46021 tgatctcaag aggaaataca aggcgtggcc tgagcatact ttcgaagtgt gtgctgagat
    46081 ccgcgatgag ttcactgaga aaggtgaacg gaagtgagtt ggcgggtttc taagatggat
    46141 gatgatgatc cgttttgggg gccggatggt cttttgtggg tggcttgtcc tgcaaatgat
    46201 atgagtcagt ctgttggttt cagttcttat gctgaagcca ttttttatgc ctccgataga
    46261 tccgcagctg atcgtagagc gaagttggtt gagcaggatc ggcgcgaggc tgaacgtatt
    46321 ttgcgttcgt ggatcgaatc gaagactggt gtcagcgatt tcgaccgttt cacatggaag
    46381 gcttcgttgc tgatgggcta tttgggggat gttcttcgta aagagcttgc cccaattttt
    46441 gatattgcaa agaaagtctt ttccgaaaag gaggaagatg atggctgaga aagttccggt
    46501 cgataacgag actcgtcaat tccgtgcagg tgttgccggt gtcgcgataa cgatcatttg
    46561 tatatttttc gcgttcgctg gctgtgaagc acatagtcac acgaaccctc cggcaagccg
    46621 gtgcctgtac gggacgatcc tcgtaaaggt cgattccggc tggggctgcg ctccaatcgc
    46681 agaaagagag aactatccac atgagtgacg ttatttctca ggtgaatgac gctgcgaaga
    46741 aagctcaggc gcgccgggat cgtgaaatcg gtctgtctat tgaagatatg gtccataagc
    46801 tttccgagga ggttcatgtt tatggggtcc aggcgcttgt gggttccgag tggcgttcgg
    46861 taacggcgat gttgcatctc gcggtggatc ctctcgatgg gaagtggttt ccgactgcag
    46921 atgaagcaat tgagtttcag gaggctattg atttgaagcg tgcgactagg ttgtgtcgac
    46981 gccgcgtgtc accgattgaa atgtttgttc ccggcgcgga ggagggtgtt tgatgaggtt
    47041 tcttaagggt ctttttgttg atattgagtg gcgtgcgatt ttttggtcgg tgctgattgg
    47101 tttcacgatt cagcgggcgg ttgagtatcc ggtttttatt gcgctgtcgg tgctgtgtgc
    47161 ttatttcgcg gtcaagggga ttgtgcaggc tgagatggag aagattgatg tcgagatcag
    47221 attccgggaa tcgtgaaaat gttgatgtgg tgatcacggt caatccggat gaggtgcgtg
    47281 cgtgggctga gaggcatgtg catcatattc cggcggctgt tgctttgatt ctttttcgtg
    47341 gggctgattt ttacgccggc atggaggagg agattgatta cagggttgtt aatcctgatt
    47401 tgaatggtgg gaagtatgag acgaaaaggt ttcatcggta ttgctcaccg tggacggagg
    47461 ataggtcatg aagcttcgga ttcatgagtc gtgtcgggga aggtttgttt tctatgtgtt
    47521 gatctttttg ttcatagttg gtttgacggt ggtgcatgtg cgtgaggaag cgtggatagc
    47581 ggttggtatc aatgctctgg ctattgtttt cactgcgttg ggtgtgtggt ttgtttaccg
    47641 agattctgag cttcgctacc agctggatga gcggaaggag gagtgggtct ggtaggtgat
    47701 gaatgtttgt acccgatcgg tttagggatt gtttcttagg ccgatttttt taggcgccga
    47761 ctcgttgtgg tcggcgcctt tttggatcca agaaaaggag gaacgatgga cgctgctttt
    47821 attttgaacg cgatcgcaaa gaaataccct aaggctgcga tcgtcccgga gatcacaatt
    47881 gaagattttg atctgccaga tactgatggt gaggctgagt ggtatcggcc agcacctcca
    47941 ccaccggggc atttgtatag ccgacgaatt gacgcattga tgtttcagtc gttggagagg
    48001 acggcgattg agatcaaggt ttctagggag gatttcagga gggatacctt ttggaaacgg
    48061 cgggcgtggt ctcaagttac ccacaggttt gtgtatgtgg tgccgcatga tctcgatgtc
    48121 acagcacctc atgggtgtgg gctgtggaaa gtgcacgaaa acggtttgat caccgtggaa
    48181 acaaaagcga tcgtaagtaa aacacctgat gcgcttccgc agacggtcat ccaacgattg
    48241 gcttatcggg ctaatgattt acgaaaaata aaggagaaaa gcaatgagta atgaattcgt
    48301 gaaacctatg tcagcagagg acctggacca ggtgcaggct ttcatgaagg atcttttgaa
    48361 cactgcgctg actgtgacgt atcaaggttt cacagcccag gggaagcctg tccctaactt
    48421 tttcctggtt ggtgtgtgtg gggacatgat catgccggct gcttttaaag aggtgccagc
    48481 tgaaaagctc aaggcggcgg gactcgcgct gattcatatc gctgaatcga agctgaccga
    48541 ggagaaacca tggggctagt agaggttgta gccacaagga atattttgtt cgggcagaag
    48601 atcacagtcc gcgccaacta ctacgtatgc agccgtttcg gatcattctt gggcaatcgg
    48661 cgtttcttct taggcaaagg aggagtcctg acattgaaaa tgaaaaccaa acacctccaa
    48721 gtgggtgacc ggatcaccat ggaccagttg gtgatgggtg cccgcgactg gacaaaaatc
    48781 ccctgggagt gggcatgaga aaaaggccac cacgacgtaa accaggttct cggatcatca
    48841 gcgcggagga ttatcaaaga atgctcaatg gtgaagtgga cgtccaaaga tcccaaaagg
    48901 cagcaaaggc attcctggaa gaactcaaaa acgcagaccc gaacctcatc aaagcaacat
    48961 gggagaaaca atgatcaacg tttacaaagg ccctcaagag ggctacaccg tcatgaagct
    49021 caccgatggg tccacggtcg gtggagtagg ggatatcacg gatcacattg atctttgtgt
    49081 tctccaaaat cgactcgtca tcgtcaacaa tggcgacggc acaaaacttg ctatcaaccc
    49141 acaccatatt gtttacgcgc tctacaccga accaaaggag gacaacaatg gctgacatta
    49201 agaaagttct gatcgaatca tcggacgatt atttgtctgt ccagatcggc ggcacgtcgc
    49261 tcacagcaag ccgatcccct gatggcttga gtatttctgc cacggaggtg gacggtgaag
    49321 aacagtctga tgtttggtta ggtgattggc ctgagttcca tgatcgcctg aaaaggtttc
    49381 tccatgagct agaaaagtgg gtgcagtaaa tggacaacca agatgacata agcatctttg
    49441 gcagacaagt cattgccgaa aatgacgaag gcaatacctt cctctacata atcattcccg
    49501 gcgcgaaaga agattcccag aagctccgca ttggaatggt gaaggaattc attgggataa
    49561 attacttcgc tccttcacct cttactgatg tggcgttcgg ccggaggcac tccgtgagat
    49621 tgtcgacatc ctagaaaagg aaatctaatg actggttatt caattgagga attggaagcc
    49681 ctgaaagagg gaacaacacc agggttgtgg gctgcaacca atccgccgta cagcccacat
    49741 aatccgcctg aaatctttga cgctgagaca gcatcattga ttttgcggat cgacccagag
    49801 actgatcacc cagggtatgc ggatcggaat cttcagctcc ttgccgcttc acccgcagtg
    49861 attgaccagc tgatcgccac ggagaaagag ctgcagcggg tacggaatgg cattgaagaa
    49921 ctacgtgctg aatgccagaa cgtagtggac gaacagggca gcgggcatga agcgtacacc
    49981 ggcaatgaag tagccgaaaa catcgaagta gcccacgtga acgcactcac aagaatcttg
    50041 gagggaacca atgagtgagc cggtgatgac accacagatt ccagacaatt tgagcgcggt
    50101 ggtctgggcg cagaaagacg ggcgtgtagg cattttcatg agaccagaaa ccagcgataa
    50161 acacgccact atggcgttcg cgcaagcaat gcagctactt caccaagaga ggaaaggcaa
    50221 tgagtaatca agaacgcgca gcggaaatga tccttgggcg caccgccacg gacgcggctc
    50281 aagagcttca caaagcaggt ttgcttatgc ctgatcttcc ggagcctatc ggaattgttg
    50341 acgcgcttgg agtgaacaac aaagttggca aggttgccat ctacgggcat ggggcggtcg
    50401 tggaagctgg aaaaggcggc gacgtattgc tgcatggtga cgtaattgac aaccccaaag
    50461 aattggcctt atggctactc gcagcagaca aatggagaaa ccagaaatga gcaaccaaga
    50521 tcgtgtaatc gaagtgatga tggatgcgaa cgaaggcttc acagagggtg atgtttcccg
    50581 catggcagtg gctttagctg atgctggtct gctcatgcca gaaggtatgg aaacacagtt
    50641 cggggtcgaa atcttcgtaa atggagagtg ggaacaccac atcgacatat tgtcgaatga
    50701 agtgtgggat gccgaccaaa agttcgcgga agataccctg gactattttg agggcatggg
    50761 ccaggccgcc cgcctgatga agcgtcacgt tagttcatcg gaggtgtccc aatgaccgga
    50821 ccacatggct tcatcaacat cgggccaaca acatcgagac gatccaccat cgaccaactt
    50881 gttgatgtca tcacccactt ggtgagggaa aaccaagaac tcaaagaaag caacgctcaa
    50941 ctactaacac ggcaacttct cgcgccgggc cccgaagagt accaattcac ctggcctgaa
    51001 ttcccgaaag aattcgacga caacgggaac cgaaaaatcc cggaccaaga aatgtactac
    51061 atgttcgacc aggccgccga gatcatcctg cgccacccca cattcaaaaa gaactaccga
    51121 tcatcacccg tggcccgact actcaaagag gaggctaaaa aatggtgcat caaagcgaac
    51181 caggaataac atacgcccac ggagacgacc taagctggct cctccaaaca atccccagca
    51241 cctacgagga aatcaccacc aaagcaaaag cccacaggct cctcgtacac aacctcgtcg
    51301 acgccatctc cacactcacc atcaaaaacc aaagactcat cgtcgaaaac gcggtactca
    51361 aacaagaaaa cagcatcctc cgctcacaaa acaaccacca acgaaaaata cgatggcagc
    51421 gcgccgggca gtaaaaaagc gcaatcccta tcaacgcggc tggatccacg aattccttga
    51481 acctgtagca cctgaccaat gtgtgtgctt gggatgtgac cagccgcgtt ttcgagcctc
    51541 gatggtgggg cactgcgaac aacacgatgc tcaaatcagg aatgtgaagc gcaaaagaaa
    51601 aggggagcgc tgcatccaat gccaaaaatc aacctatagg gccaagctct gcagactctg
    51661 caccacaaaa gcaatggcgc catggaatcc acagaaagga atctacccat gacaccgcaa
    51721 gaaatagccg acaagctcac cccacctctc aggctggcgc tcctggactt cgccagagga
    51781 aaacgcggac tctcgaaaga atcgctcgaa accttcattc gccttgggct tctcgaaatc
    51841 gacgaatacg gatccacgat ctacaccgac cacaccaata aggtcattgc catcatcgaa
    51901 agagaacgac gtgagaacac cactcgataa gaaacaattc accatcacca ccaccagccc
    51961 cgaaggtcgc gaataccctg ttgccagagt catcctcaaa ccatatggaa tgacctttat
    52021 cccacgggac atgatggtcg gatacaccaa caggggaacc tatgtgcgat accgaaaagg
    52081 tcttaaaatc cgcatggacc gattcgaaaa gctctgcaga gacctcgtcg acatccaaga
    52141 aacaatcgac gtcaccacct tcagcgcctt ggctaaagac agagggcaca acgaacaacg
    52201 agaagtcatc gagaggaaac aatgaaacct gcatacatcg gcctcgacat agagaccacc
    52261 ggcctggacc ccgactacga ttccatcctg gaaatcggag tcgggttttt tgataccaac
    52321 ctcaacctgg tccacgtgac ctcacacgtc atcggatacg acaaaaaata cttcacatca
    52381 atggtcgcac tcatgcccga cgtagttcga gatatgcaca ccaaaaacgg cttgatcgaa
    52441 gagatcctcg gatcggggaa tccgcgtcgc cgtgaagtag aagactcact gtgtgacctc
    52501 attgatgaat acaccgatga gagactacca atgcttggat catcgatcac gttcgatcga
    52561 agcttcttgg atgagtacat gccgaaactt caccaaaggt ttcactaccg ctcactggat
    52621 gctacttccg cgaagttcgc ggcactgtcc caattccacg aagaaaacca gcccgagata
    52681 gaaaccgcga tctctgacct gtctgaagaa ttgaccaccg caatgatcga aaagcatgga
    52741 ttatcggaag tggcagcgca ccctcaccga gcagcctatg acctgattgc ttccgcagct
    52801 ttagcgaaag catcaatggc aatggtgaaa tcactcggct tccacgaaaa ggcgcagtga
    52861 acctctgtaa tttgtgcgga cgaaaaatca agtggggaac cgaccacggg cgttggctcc
    52921 cccttgatcc gacacctcat cccgaaggta ggttcctccg aatcaaagga aaatacacct
    52981 acgttttcgg ggtgaggcgt gaactcgcgc aaatcaaaaa ccggccctta cttgatctac
    53041 ataattgccc agaaagagag cgctatgaag gaacccccaa aacttaaacc cgatcgatca
    53101 aaaccagcat tcaccgcaac gatttctttg tggatcatgc tggctatccc aggagcagtc
    53161 ggtgcactga tctaccagga atggctagtg ctgggcggaa tcatgatcgg tctcatcgcc
    53221 atcgttttac tcgcgcggtt tattcgtaat gaatcacaaa aagtagaggc ccacgaagaa
    53281 cacatcatga gcctgtggag gtactaacca tgaaaaataa gtggaagctt gttattgaag
    53341 ccgagggtga caatatcgta aagatgtacc cacaaggcga tccaattcca ggagacgtca
    53401 tccatgtgct caccgtcgca ctaagttcct tgatcgtgag caacaccgtt gacggtgtga
    53461 atcgtgagga attgggagtc catgttgcag ggactttggg agagcttctt cagaagatgt
    53521 cggcgtatga gaaagaacga cggcccaaca cctgatcatg ctggcggcac ctgaagtagg
    53581 tgctgtgata gctaaagctt aggcactagg attaagcatt gctgcagggt gcatttttgc
    53641 ccacgttggc gcggtttatc cgccatgaat cacgaaggtt taacgctcgt aaagagtgaa
    53701 tcatgggtct acggataacc aatccaaagc cagcgctctg cccatgatgg tgagcgctgg
    53761 cggaaagcca acatgaccaa cgacttcacc atccgacagc tcgccaagga actccaatcc
    53821 gcatattccg cgatgaacgt ggaaaagcac tcaccaggtt tgcgtcgaga agcgagaact
    53881 caacgcccgg ctcctggacc tcaatcaccg ggaaacttct tgtggatcaa ccgctcagtc
    53941 atgatggagc aacgactccg cgaagtagcc ttcaatgctt tctcagatat tcaagtgaag
    54001 ctgaaagatg aagacggtcg agttcataac cttcttgagc ggatccatgg aaattctttc
    54061 gctatctcgg agcttccgtg ggcagatgac tttatccagg agcttgatga tcaggtgaag
    54121 aaaattaatc gttggcttac acctgcgcaa gattcacctc gagctaagga aattgcccgc
    54181 caagctggtc gacgtttcac tgctgcggaa gctgcagctt tggcgtcgac agccactggc
    54241 ctaaagatcg accggaagca ggtcacatat tggggacgtg ctgagtccaa gaacgtcgac
    54301 gccgagatcg gaaacgatgg ggtagcgacc tacagcttgg agcaggtcat tgcgactgcg
    54361 gaggaataca aagaccagcg taaaaaatct gcttaaaaat aagaagcgcc cgtaaccagt
    54421 tgaagtggtt cgggcgcatg gacagctaat aaggagctga catatgagaa tcatacgccc
    54481 taaaaaacaa aaagtatccc gatacgcaac actccatcgg cctcactaca tttgtcccga
    54541 atgcaaagtg catattgtgc gagatcggga ggaagacatg tttctgtgcc tccaatgtgg
    54601 tcggaaagaa acacgagctg aattcagaaa aacgcttatt tcgaatgttg ctgcttatca
    54661 ggaagctcaa cgtgtggatc ggaaaaacga cgcggcgagg gaacgagttc gacgccacct
    54721 tcgaacgaaa gaagggaaag atgctatgag cgttgtgtac tacattcagt tccagaatct
    54781 cataaaaata ggaactacta gcgatttgcg tgttcgaatg gctgaacttc cgtgggatgc
    54841 gctcttgctc acggagcctg gaagctatga aaaggagcga gaacgtcatc ttcaattcaa
    54901 cgatgcaaga catcagggcg aatggtttca cccaacgccg gagcttttaa cttttattga
    54961 agatcgaagg cgggaactat ttgaacataa tgctcggtgg tacaaggatc ttccgaagtt
    55021 cccttgggag catggtgacg tcgatattcc aggctggctt cagatgtcgc tcaatgccca
    55081 cgatgtcctt gaattcaatg atgctattca ggtcgatgaa cttgagtact cgggcgaggg
    55141 atttatgcgg gatcaaagtg acatcgttga aatgtagctt ttatccacgg atgtgttaag
    55201 ctgcgctttg agagattcgt gtggttagcg cggtcttgaa aatcaccccg aatcttatag
    55261 ttcggggttt tgctattcct tgagtgagtt cgtggggttc tcatttgggt ttagtcacgt
    55321 ctttgatcat cagacgtaaa aggatgatcg tcgggtgcgt agctcaggga cagagcggcg
    55381 gggcagtaaa cctcgcgtcg agtcgacggc cggcggaagt tcgaatcttc ctgcacccac
    55441 ggtagccagc gttgagcggc agcaagagta tgcaaggcgc caaccccgaa gggcaatccc
    55501 acacttcgtg aaacactaga agtgggctta cttctacgtc tttactggca agacgaaaaa
    55561 catgccggtg tcggggatgt agctcagagg atagagcgct cactacaaaa tgagagaact
    55621 ggcgcaggtt cgaatcctgc cacccccacg aaggttgtca ctacatacgg ctttatcgag
    55681 ctatgagaca acgccatccg ggagcgataa ctcctcggga atgggatcgc actaagccgg
    55741 attcgcgggt gatgcgcgac tagtccacgt cacggacatt ttggtcatta gctcaattgg
    55801 cagagcggcg gtctccaaag ccgaaggctg caggttcgaa tcctgcatga tcagcaggtg
    55861 ctgttagacc gtaagagaat tgcacggtaa gaagataata acttcacgca catacatgaa
    55921 tcggtagtag gaggaagtca tccccggcat gtcacgtgag agcggttcaa atccgcgcag
    55981 caccgcgagg cggtttgatt agtcaggtcg cgtttccctc caaagcttcg gctttgcgca
    56041 aaaggttcca ccgcaccgat aagagcttcg gttctttcgt ttttgaatag gtgtggtggt
    56101 caattgatca ttagctcaat tggcagagca tccggctgtt aaccggacgg ctgcaggttc
    56161 gagtcctgca tgatcagcta gaagctatcc ggaagtaacc agctgggtcc cgaacggggt
    56221 agggcattag cttcgtgcct aagaatcctt tgcatagaac ttcccgcaaa aggttccacc
    56281 gcgccgataa gagtcccggg attcttccat tcggataggt gcggtggtca attgatcatt
    56341 agctcaatgg atagagcagc tcacttctaa tgagcaggct gcaggttcga gtcctgcatg
    56401 gtcagcaaat catttcaatt gaataggaga gtgcatcatg tcaaagctta ttgtcttcgc
    56461 ggagactcga cgcgatggtg ttgattgggc tcgcgagcat gggttgaaga tcggtgagta
    56521 tgttgtgctc acacctcatg ggaacggtga tgcacttcga gggctcaggc catctcgttt
    56581 ccaggtagtt ggggcgccaa gcttttccac tgcgcagctc catgactttg cctttgcttt
    56641 ccacttttca gaaggtggcg aagaaacctt caccaatctg atcaatgagc ttcgtaagcg
    56701 tgaagctgag tatgagattc gccgaatgga ggcagtcgcc aatgggcgaa gaagataagt
    56761 tcgacgccca gatcatcgac gcgttcaccc aacttggtga tatcccagtg gctgaacgcg
    56821 tcggtgtcct cgtctccggc ctggacgaaa acggtgatga tgtcttctac ttccgcttca
    56881 tcaacgtcca ggacccggag ttcgacgtga ccaggtacca ccagctcggt gacctcgaat
    56941 acgctcgcat gatcatcacg actgacatcg cgaatcgaag acttgaataa ctaaatagcc
    57001 cggcgcgctc ggggaggtgc ttgatgctgt ttgtggtgat ggggcctcct ggtgctggga
    57061 agacgacgta tgttgctgag catgcccggc ctggtgatat ccggattgac ttggatcata
    57121 ttgcgaatct gttggctggt gtggatgtgg ggaaccattc gcatgagggg catgtgcttg
    57181 gggtggcgcg tgctgctcgg ttggctgcag ttgatgcgtc gttgaagcat gtggtggatc
    57241 atgatgtgtg ggtgattgat tcgtggcctg gtgtgaaggc gcgtgcgaag tatcaggctg
    57301 tgggtgctga gttcgtgctg gtggatccgg gcaaggatgt tgtgctgggt cggtgtagcc
    57361 gtgagcgttc ggggtcgacg gtgaaggcgg cggcgttgtg gtattcgaag cgtgcttcgg
    57421 aacctgcgct gaagtcttcg tcgttgaagg tgttttcgtt tgcgtggggg aagatcaagc
    57481 cgaatggttt ggtgttggat gctcgaggct tatcgaatcc tcatgtcgtt ccttcgcttc
    57541 ggattttgga tggtcgatca tcttgtgtgc gtgagtggct tgaatctcag cctgatgtgc
    57601 aggcgtttgt tgatcaggct gttgcgaagg tgcgaaattt ggacccgatc gaagtgtggg
    57661 tcggctgctc cgctggtcag caccgaagtg tgtatgttgc agaagagatc gccgcaacgt
    57721 ttggtgttga agccgagcac ttgtcgatga agtctcggaa gcgcgagtcg acgactgatc
    57781 gtggatatgg ttggcatgat catcaaaagc cacgtgagct tttgcttcgt aagcatcgtg
    57841 atggcacatc atgttggtgg tgcgggcttc cgatgtataa agataaagcc aagaattggg
    57901 atggtcgtgc gcttgcccgc gatcatatcg aggccaatgg tgcgaagaat cggtcgaaag
    57961 aagatcggct gatgcatttc acctgcaact ctcagcgtcg cgatggcagt aatgatgcga
    58021 ttcgtccggc ggtcacggga aaggatccgt gggagccgtt gagtgcagtg caggacgata
    58081 agccagcgct caacctcaac ggatttgata tgacctagct cactttcctg gattggccag
    58141 catatatgcg aagctcataa tatctggcgg gttgggtagc gctgtccctt ccacctccga
//
